# Supplementary material for: 3-Deazaneplanocin A (DZNep), an Inhibitor of S-Adenosylmethionine-dependent Methyltransferase, Promotes Erythroid Differentiation
Source: J Biol Chem. 2014 Feb 3;289(12):8121–34. doi: 10.1074/jbc.M114.548651 (PMC3961643; doi:10.1074/jbc.M114.548651)
Supplement: Supplemental Data [file supp_M114.548651_jbc.M114.548651-1.xlsx]

## Sheet: Downregulated (> 2 fold, n=698)
FeatureNum	Description	GeneSymbol	Log2 Ratio	Fold induction	gPro Signal	rPro Signal	ProbeID	PrimaryAccession	GenbankAccession
42392	lincRNA:chr3:185009493-185047051 forward strand		-4.27581	0.0516242	537.603	27.7533	A_19_P00315608	lincRNA:chr3:185009493-185047051_F
59476	Homo sapiens interleukin 6 (interferon, beta 2) (IL6), mRNA [NM_000600]	IL6	-4.04991	0.0603749	438.374	26.4668	A_23_P71037	NM_000600	NM_000600
26254	lincRNA:chr7:22610674-22610775 forward strand		-3.92072	0.0660309	1069.47	70.6181	A_19_P00810403	lincRNA:chr7:22610674-22610775_F
26416	Homo sapiens complement factor H-related 3 (CFHR3), transcript variant 1, mRNA [NM_021023]	CFHR3	-3.68787	0.0775963	375.019	29.1001	A_23_P103256	NM_021023	NM_021023
45814	Homo sapiens titin (TTN), transcript variant N2-A, mRNA [NM_133378]	TTN	-3.67636	0.0782178	342.059	26.7551	A_23_P85269	NM_133378	NM_133378
52588	Homo sapiens complement factor H (CFH), transcript variant 2, mRNA [NM_001014975]	CFH	-3.55932	0.084828	515.088	43.6939	A_33_P3367692	NM_001014975	NM_001014975
54945	Homo sapiens zinc finger, DHHC-type containing 14 (ZDHHC14), transcript variant 2, mRNA [NM_153746]	ZDHHC14	-3.30317	0.101308	458.499	46.4498	A_23_P250619	NM_153746	NM_153746
29513	Homo sapiens calbindin 1, 28kDa (CALB1), mRNA [NM_004929]	CALB1	-3.24521	0.105462	483.449	50.9855	A_23_P43197	NM_004929	NM_004929
1815	Homo sapiens annexin A1 (ANXA1), mRNA [NM_000700]	ANXA1	-3.21929	0.107374	1159.69	124.52	A_23_P94501	NM_000700	NM_000700
48079	Homo sapiens ChaC, cation transport regulator homolog 1 (E. coli) (CHAC1), transcript variant 1, mRNA [NM_024111]	CHAC1	-3.20093	0.108749	2926.72	318.276	A_33_P3376971	NM_024111	NM_024111
16091	Homo sapiens hypothetical LOC219731 (LOC219731), non-coding RNA [NR_038222]	LOC219731	-3.19587	0.109131	486.915	53.1374	A_33_P3680789	NR_038222	NR_038222
2915	Homo sapiens hypothetical protein LOC340340, mRNA (cDNA clone IMAGE:5269834). [BC040593]	LOC340340	-3.06229	0.119718	312.719	37.438	A_33_P3531373	BC040593	BC040593
47962	Homo sapiens AHNAK nucleoprotein (AHNAK), transcript variant 2, mRNA [NM_024060]	AHNAK	-2.88703	0.135182	382.454	51.7009	A_23_P21363	NM_024060	NM_024060
11617	Homo sapiens RCSD domain containing 1 (RCSD1), mRNA [NM_052862]	RCSD1	-2.72486	0.151263	1647.23	249.166	A_23_P23279	NM_052862	NM_052862
31104	Homo sapiens adrenergic, beta-1-, receptor (ADRB1), mRNA [NM_000684]	ADRB1	-2.71288	0.152525	644.714	98.335	A_33_P3310189	NM_000684	NM_000684
10818	lincRNA:chr10:131848410-131919360 forward strand		-2.6984	0.154064	839.1	129.275	A_19_P00805685	lincRNA:chr10:131848410-131919360_F
10735	Homo sapiens cDNA FLJ36869 fis, clone ASTRO2016819. [AK094188]	LOC148189	-2.6966	0.154256	343.193	52.9396	A_33_P3705884	AK094188	AK094188
12407	Homo sapiens cytochrome P450, family 2, subfamily F, polypeptide 1 (CYP2F1), mRNA [NM_000774]	CYP2F1	-2.6175	0.16295	7051.34	1149.02	A_23_P89981	NM_000774	NM_000774
33239	lincRNA:chr5:141705866-141714891 forward strand		-2.59105	0.165965	142.355	23.626	A_19_P00803912	lincRNA:chr5:141705866-141714891_F
45598	Homo sapiens hypothetical LOC84989 (LOC84989), non-coding RNA [NR_027182]	LOC84989	-2.50275	0.17644	205.815	36.3141	A_33_P3789382	NR_027182	NR_027182
41906	Homo sapiens ecotropic viral integration site 2A (EVI2A), transcript variant 1, mRNA [NM_001003927]	EVI2A	-2.49101	0.177882	145.777	25.9311	A_23_P78092	NM_001003927	NM_001003927
57246	Homo sapiens lectin, galactoside-binding, soluble, 1 (LGALS1), mRNA [NM_002305]	LGALS1	-2.48004	0.179239	4823.34	864.532	A_23_P166459	NM_002305	NM_002305
20580	Homo sapiens phosphodiesterase 4D interacting protein (PDE4DIP), transcript variant 3, mRNA [NM_022359]	PDE4DIP	-2.47915	0.17935	20678.1	3708.62	A_33_P3246985	NM_022359	NM_022359
28359	phosphodiesterase 4D interacting protein [Source:HGNC Symbol;Acc:15580] [ENST00000529945]		-2.44864	0.183183	1319.59	241.726	A_33_P3337931	ENST00000529945
55824	Homo sapiens activating transcription factor 3 (ATF3), transcript variant 4, mRNA [NM_001040619]	ATF3	-2.42067	0.186769	3350.52	625.773	A_23_P34915	NM_001040619	NM_001040619
43579	Homo sapiens chromosome 3 open reading frame 78 (C3orf78), mRNA [NM_001124767]	C3orf78	-2.37128	0.193274	3054.96	590.444	A_23_P370924	NM_001124767	NM_001124767
7383	A_33_P3395403		-2.36856	0.193639	359.991	69.7083	A_33_P3395403
10600	Homo sapiens progestin and adipoQ receptor family member IX (PAQR9), mRNA [NM_198504]	PAQR9	-2.36852	0.193644	154.263	29.8721	A_32_P196193	NM_198504	NM_198504
49480	Homo sapiens CD52 molecule (CD52), mRNA [NM_001803]	CD52	-2.36042	0.194735	374.943	73.0145	A_23_P85800	NM_001803	NM_001803
2852	Homo sapiens transmembrane protease, serine 3 (TMPRSS3), transcript variant D, mRNA [NM_032405]	TMPRSS3	-2.35899	0.194927	145.687	28.3984	A_23_P80162	NM_032405	NM_032405
10403	lincRNA:chr11:86595627-86610277 reverse strand		-2.35824	0.195028	193.757	37.788	A_19_P00807619	lincRNA:chr11:86595627-86610277_R
44152	Homo sapiens molybdenum cofactor sulfurase (MOCOS), mRNA [NM_017947]	MOCOS	-2.31956	0.200329	196.005	39.2655	A_23_P67042	NM_017947	NM_017947
14783	lincRNA:chr2:134880005-134978205 forward strand		-2.3102	0.201633	138.961	28.019	A_19_P00324710	lincRNA:chr2:134880005-134978205_F
40209	lincRNA:chr7:22611311-22612083 reverse strand		-2.3032	0.202614	790.838	160.234	A_19_P00802887	lincRNA:chr7:22611311-22612083_R
16554	Homo sapiens WD repeat domain 4 (WDR4), transcript variant 2, mRNA [NM_033661]	WDR4	-2.2997	0.203106	605.305	122.941	A_23_P143535	NM_033661	NM_033661
7108	Homo sapiens tubulin, beta 2B (TUBB2B), mRNA [NM_178012]	TUBB2B	-2.29823	0.203313	584.462	118.828	A_24_P314477	NM_178012	NM_178012
46133	Homo sapiens thromboxane A2 receptor (TBXA2R), transcript variant a, mRNA [NM_001060]	TBXA2R	-2.28482	0.205211	321.005	65.8738	A_23_P90357	NM_001060	NM_001060
23636	Homo sapiens staufen, RNA binding protein, homolog 2 (Drosophila) (STAU2), transcript variant 1, mRNA [NM_001164380]	STAU2	-2.27859	0.206099	274.786	56.6332	A_24_P374634	NM_001164380	NM_001164380
20006	Homo sapiens chromosome 10 open reading frame 114 (C10orf114), mRNA [NM_001010911]	C10orf114	-2.27767	0.20623	235.235	48.5125	A_32_P86739	NM_001010911	NM_001010911
19952	Homo sapiens adrenomedullin 2 (ADM2), mRNA [NM_024866]	ADM2	-2.25458	0.209558	370.957	77.7372	A_33_P3413905	NM_024866	NM_024866
37976	Homo sapiens pyruvate kinase, muscle (PKM2), transcript variant 2, mRNA [NM_182470]	PKM2	-2.2521	0.209919	7621.57	1599.91	A_23_P399501	NM_182470	NM_182470
25668	Homo sapiens filamin A interacting protein 1-like (FILIP1L), transcript variant 1, mRNA [NM_182909]	FILIP1L	-2.23331	0.21267	111.585	23.7308	A_23_P252052	NM_182909	NM_182909
58007	Homo sapiens UL16 binding protein 2 (ULBP2), mRNA [NM_025217]	ULBP2	-2.21869	0.214837	284.168	61.0498	A_23_P145485	NM_025217	NM_025217
11876	Homo sapiens protease, serine, 2 (trypsin 2) (PRSS2), mRNA [NM_002770]	PRSS2	-2.21274	0.215724	127.79	27.5675	A_23_P310274	NM_002770	NM_002770
35024	Homo sapiens calcineurin B homologous protein 2 (CHP2), mRNA [NM_022097]	CHP2	-2.21085	0.216007	147.359	31.8306	A_23_P349463	NM_022097	NM_022097
53713	Homo sapiens ring finger protein 125 (RNF125), mRNA [NM_017831]	RNF125	-2.20882	0.216311	121.43	26.2668	A_33_P3257993	NM_017831	NM_017831
22516	Homo sapiens integrin, alpha M (complement component 3 receptor 3 subunit) (ITGAM), transcript variant 2, mRNA [NM_000632]	ITGAM	-2.19901	0.217788	97.6198	21.2604	A_23_P124108	NM_000632	NM_000632
28185	Homo sapiens non-protein coding RNA 239 (NCRNA00239), non-coding RNA [NR_026774]	NCRNA00239	-2.19716	0.218067	120.711	26.3229	A_32_P176911	NR_026774	NR_026774
1513	Homo sapiens lipoyl(octanoyl) transferase 2 (putative) (LIPT2), nuclear gene encoding mitochondrial protein, mRNA [NM_001144869]	LIPT2	-2.17916	0.220804	227.242	50.176	A_23_P24922	NM_001144869	NM_001144869
16679	Homo sapiens sprouty homolog 4 (Drosophila) (SPRY4), transcript variant 1, mRNA [NM_030964]	SPRY4	-2.17274	0.221789	149.165	33.0831	A_24_P269062	NM_030964	NM_030964
31176	Homo sapiens polycomb group ring finger 2 (PCGF2), mRNA [NM_007144]	PCGF2	-2.16494	0.222991	200.94	44.8077	A_23_P348323	NM_007144	NM_007144
56403	Homo sapiens aldo-keto reductase family 1, member C3 (3-alpha hydroxysteroid dehydrogenase, type II) (AKR1C3), mRNA [NM_003739]	AKR1C3	-2.1553	0.224487	476.833	107.043	A_23_P138541	NM_003739	NM_003739
30412	lincRNA:chr2:47552996-47553435 reverse strand		-2.15198	0.225004	292.422	65.7961	A_19_P00316652	lincRNA:chr2:47552996-47553435_R
60481	Homo sapiens inhibitor of DNA binding 1, dominant negative helix-loop-helix protein (ID1), transcript variant 1, mRNA [NM_002165]	ID1	-2.14948	0.225393	4580.04	1032.31	A_23_P252306	NM_002165	NM_002165
127	Homo sapiens collagen, type XV, alpha 1 (COL15A1), mRNA [NM_001855]	COL15A1	-2.14124	0.226684	1402.71	317.972	A_23_P112554	NM_001855	NM_001855
50000	Homo sapiens tumor necrosis factor receptor superfamily, member 1A (TNFRSF1A), mRNA [NM_001065]	TNFRSF1A	-2.13346	0.22791	165.773	37.7814	A_23_P139722	NM_001065	NM_001065
55131	Homo sapiens chromosome 17 open reading frame 99 (C17orf99), mRNA [NM_001163075]	C17orf99	-2.11448	0.230928	1330.64	307.281	A_33_P3384133	NM_001163075	NM_001163075
48157	Homo sapiens phosphoglycerate dehydrogenase (PHGDH), mRNA [NM_006623]	PHGDH	-2.10933	0.231755	8760.31	2030.24	A_23_P85783	NM_006623	NM_006623
60535	Homo sapiens creatine kinase, mitochondrial 1A (CKMT1A), nuclear gene encoding mitochondrial protein, mRNA [NM_001015001]	CKMT1A	-2.10322	0.232738	140.373	32.6701	A_23_P163227	NM_001015001	NM_001015001
52298	Homo sapiens cDNA FLJ45684 fis, clone FCBBF3005160. [AK127589]	FLJ45684	-2.10285	0.232797	109.937	25.593	A_33_P3288219	AK127589	AK127589
54593	BROAD lincRNAs version v2 (http://www.broadinstitute.org/genome_bio/human_lincrnas/)	XLOC_006702	-2.0989	0.233436	144.161	33.6523	A_19_P00316375	TCONS_00014597
24331	lincRNA:chr2:47558914-47559517 reverse strand		-2.09765	0.233638	250.794	58.595	A_19_P00317519	lincRNA:chr2:47558914-47559517_R
61979	Homo sapiens CD53 molecule (CD53), transcript variant 1, mRNA [NM_001040033]	CD53	-2.08366	0.235916	1050.78	247.896	A_23_P74547	NM_001040033	NM_001040033
56178	Homo sapiens vimentin (VIM), mRNA [NM_003380]	VIM	-2.07819	0.236812	8397.96	1988.74	A_23_P161190	NM_003380	NM_003380
42206	Homo sapiens interleukin 18 (interferon-gamma-inducing factor) (IL18), mRNA [NM_001562]	IL18	-2.07404	0.237493	245.559	58.3187	A_23_P104798	NM_001562	NM_001562
12035	Homo sapiens hypothetical protein LOC389493 (LOC389493), mRNA [NM_001145712]	LOC389493	-2.0717	0.237878	315.793	75.1203	A_32_P42964	NM_001145712	NM_001145712
27033	Homo sapiens leucine rich repeat containing 61 (LRRC61), transcript variant 1, mRNA [NM_001142928]	LRRC61	-2.06836	0.23843	731.968	174.523	A_33_P3233273	NM_001142928	NM_001142928
21798	Homo sapiens RAB31, member RAS oncogene family (RAB31), mRNA [NM_006868]	RAB31	-2.06737	0.238593	1989.36	474.647	A_24_P236799	NM_006868	NM_006868
29708	Homo sapiens family with sequence similarity 185, member A (FAM185A), transcript variant 1, mRNA [NM_001145268]	FAM185A	-2.06368	0.239205	111.495	26.6701	A_33_P3248420	NM_001145268	NM_001145268
44623	Homo sapiens desert hedgehog (DHH), mRNA [NM_021044]	DHH	-2.06177	0.239522	572.277	137.073	A_33_P3338740	NM_021044	NM_021044
62869	Homo sapiens neuron navigator 2 (NAV2), transcript variant 1, mRNA [NM_182964]	NAV2	-2.06107	0.239638	138.515	33.1935	A_23_P52727	NM_182964	NM_182964
32628	Homo sapiens nanos homolog 1 (Drosophila) (NANOS1), mRNA [NM_199461]	NANOS1	-2.05854	0.240059	112.83	27.0859	A_24_P383609	NM_199461	NM_199461
55486	lincRNA:chr2:224569607-224588760 reverse strand		-2.03422	0.24414	100.815	24.613	A_19_P00315870	lincRNA:chr2:224569607-224588760_R
10632	Homo sapiens solute carrier family 2 (facilitated glucose transporter), member 3 (SLC2A3), mRNA [NM_006931]	SLC2A3	-2.03311	0.244327	169.196	41.3391	A_24_P81900	NM_006931	NM_006931
51973	Homo sapiens cathepsin C (CTSC), transcript variant 3, mRNA [NM_001114173]	CTSC	-2.02845	0.245118	1732.73	424.725	A_33_P3268472	NM_001114173	NM_001114173
27179	Homo sapiens endothelial PAS domain protein 1 (EPAS1), mRNA [NM_001430]	EPAS1	-2.01872	0.246777	375.278	92.61	A_23_P210210	NM_001430	NM_001430
22606	solute carrier family 2 (facilitated glucose transporter), member 14 [Source:HGNC Symbol;Acc:18301] [ENST00000431042]	SLC2A14	-2.01565	0.247303	1094.18	270.593	A_32_P47754	ENST00000431042	BC060766
21818	Homo sapiens cDNA clone IMAGE:30412101. [BC094703]	MGC11082	-1.99687	0.250542	145.826	36.5355	A_33_P3774867	BC094703	BC094703
25142	lincRNA:chr7:22611226-22701411 reverse strand		-1.9916	0.25146	761.648	191.524	A_19_P00315508	lincRNA:chr7:22611226-22701411_R
49223	Homo sapiens phosphoenolpyruvate carboxykinase 2 (mitochondrial) (PCK2), nuclear gene encoding mitochondrial protein, transcript variant 1, mRNA [NM_004563]	PCK2	-1.98585	0.252464	1217.12	307.279	A_23_P128817	NM_004563	NM_004563
51726	lincRNA:chr16:10479917-10481598 forward strand		-1.97945	0.253587	6315.79	1601.6	A_19_P00809417	lincRNA:chr16:10479917-10481598_F
25012	Homo sapiens tetratricopeptide repeat domain 32 (TTC32), mRNA [NM_001008237]	TTC32	-1.96571	0.256012	2336.09	598.068	A_23_P119857	NM_001008237	NM_001008237
54149	Homo sapiens myeloid/lymphoid or mixed-lineage leukemia (trithorax homolog, Drosophila); translocated to, 11 (MLLT11), mRNA [NM_006818]	MLLT11	-1.95833	0.257326	3955.39	1017.82	A_23_P23346	NM_006818	NM_006818
40452	Homo sapiens LIM domain and actin binding 1 (LIMA1), transcript variant b, mRNA [NM_016357]	LIMA1	-1.95087	0.258659	1882.74	486.99	A_23_P151267	NM_016357	NM_016357
3612	Homo sapiens protease, serine, 8 (PRSS8), mRNA [NM_002773]	PRSS8	-1.95085	0.258664	91.8022	23.7459	A_33_P3329088	NM_002773	NM_002773
1813	Homo sapiens solute carrier organic anion transporter family, member 4C1 (SLCO4C1), mRNA [NM_180991]	SLCO4C1	-1.95047	0.258731	182.248	47.1531	A_32_P154342	NM_180991	NM_180991
40784	Homo sapiens allograft inflammatory factor 1 (AIF1), transcript variant 2, mRNA [NM_004847]	AIF1	-1.93728	0.261108	106.635	27.8432	A_23_P214627	NM_004847	NM_004847
32195	Homo sapiens acyl-CoA dehydrogenase family, member 11 (ACAD11), mRNA [NM_032169]	ACAD11	-1.92885	0.262638	124.41	32.6748	A_23_P212497	NM_032169	NM_032169
31537	Homo sapiens CD24 molecule (CD24), mRNA [NM_013230]	CD24	-1.92791	0.262809	650.648	170.996	A_33_P3369844	NM_013230	NM_013230
31824	Homo sapiens WD repeat domain 27 (WDR27), transcript variant 1, mRNA [NM_182552]	WDR27	-1.92682	0.263008	145.569	38.2856	A_32_P415151	NM_182552	NM_182552
54366	BROAD lincRNAs version v2 (http://www.broadinstitute.org/genome_bio/human_lincrnas/)	XLOC_002749	-1.91013	0.266069	225.493	59.9967	A_19_P00809368	TCONS_00006148
15187	Homo sapiens chromosome 2 open reading frame 27A (C2orf27A), mRNA [NM_013310]	C2orf27A	-1.90471	0.26707	87.1498	23.2751	A_33_P3416881	NM_013310	NM_013310
48493	Homo sapiens major histocompatibility complex, class I-related (MR1), transcript variant 1, mRNA [NM_001531]	MR1	-1.90428	0.26715	1015.86	271.386	A_23_P431939	NM_001531	NM_001531
27803	Homo sapiens cDNA clone IMAGE:5221458. [BC039682]		-1.89874	0.268177	789.205	211.646	A_33_P3455785	ENST00000442252	BC039682
62897	lincRNA:chr15:49021279-49022041 reverse strand		-1.89549	0.268782	380.025	102.144	A_19_P00320133	lincRNA:chr15:49021279-49022041_R
50156	Homo sapiens aldo-keto reductase family 1, member C1 (dihydrodiol dehydrogenase 1; 20-alpha (3-alpha)-hydroxysteroid dehydrogenase) (AKR1C1), mRNA [NM_001353]	AKR1C1	-1.88734	0.270305	1588.23	429.307	A_23_P257971	NM_001353	NM_001353
57305	Homo sapiens glia maturation factor, gamma (GMFG), mRNA [NM_004877]	GMFG	-1.88534	0.270681	305.88	82.7958	A_23_P208866	NM_004877	NM_004877
5867	A_33_P3416414		-1.8826	0.271195	672.047	182.256	A_33_P3416414
16341	Homo sapiens SCAN domain containing 3 (SCAND3), mRNA [NM_052923]	SCAND3	-1.87469	0.272685	400.99	109.344	A_24_P188164	NM_052923	NM_052923
58963	Homo sapiens family with sequence similarity 113, member B (FAM113B), mRNA [NM_138371]	FAM113B	-1.86464	0.274591	821.997	225.713	A_23_P36888	NM_138371	NM_138371
11248	lincRNA:chr7:22666693-22667114 reverse strand		-1.85653	0.276139	101.486	28.0241	A_19_P00812454	lincRNA:chr7:22666693-22667114_R
3416	Homo sapiens tribbles homolog 3 (Drosophila) (TRIB3), mRNA [NM_021158]	TRIB3	-1.85355	0.276711	45030.2	12460.3	A_23_P210690	NM_021158	NM_021158
40139	lincRNA:chr2:74193717-74210392 reverse strand		-1.84602	0.278159	498.292	138.604	A_19_P00332241	lincRNA:chr2:74193717-74210392_R
51207	Homo sapiens Rho GDP dissociation inhibitor (GDI) beta (ARHGDIB), mRNA [NM_001175]	ARHGDIB	-1.83421	0.280445	123.639	34.6739	A_23_P151075	NM_001175	NM_001175
5587	Homo sapiens pleckstrin homology domain containing, family O member 1 (PLEKHO1), mRNA [NM_016274]	PLEKHO1	-1.83306	0.280669	2375.97	666.862	A_33_P3330039	NM_016274	NM_016274
14989	Homo sapiens heparan sulfate (glucosamine) 3-O-sulfotransferase 3A1 (HS3ST3A1), mRNA [NM_006042]	HS3ST3A1	-1.82857	0.281544	92.3551	26.0021	A_23_P66525	NM_006042	NM_006042
44841	Homo sapiens membrane-bound transcription factor peptidase, site 2 (MBTPS2), mRNA [NM_015884]	MBTPS2	-1.82639	0.28197	88.2031	24.8706	A_23_P114095	NM_015884	NM_015884
47164	Homo sapiens purine-rich element binding protein B (PURB), mRNA [NM_033224]	PURB	-1.8236	0.282515	587.448	165.963	A_23_P134517	NM_033224	NM_033224
59282	Homo sapiens sel-1 suppressor of lin-12-like 3 (C. elegans) (SEL1L3), mRNA [NM_015187]	SEL1L3	-1.82168	0.282892	651.415	184.28	A_23_P426021	NM_015187	NM_015187
6550	Homo sapiens leucine rich repeat containing 8 family, member C (LRRC8C), mRNA [NM_032270]	LRRC8C	-1.81526	0.284153	116.121	32.9962	A_23_P103775	NM_032270	NM_032270
52964	Homo sapiens B-cell CLL/lymphoma 11A (zinc finger protein) (BCL11A), transcript variant 2, mRNA [NM_018014]	BCL11A	-1.80909	0.28537	374.272	106.806	A_24_P402588	NM_018014	NM_018014
31384	Homo sapiens coiled-coil domain containing 74B (CCDC74B), mRNA [NM_207310]	CCDC74B	-1.80891	0.285407	338.201	96.5251	A_23_P381102	NM_207310	NM_207310
31610	Homo sapiens GRB2-associated binding protein 2 (GAB2), transcript variant 2, mRNA [NM_012296]	GAB2	-1.80379	0.286421	3885.29	1112.83	A_23_P203743	NM_012296	NM_012296
45438	Homo sapiens androgen receptor (AR), transcript variant 1, mRNA [NM_000044]	AR	-1.80047	0.28708	300.609	86.2988	A_23_P113111	NM_000044	NM_000044
60363	Homo sapiens neuromedin U (NMU), mRNA [NM_006681]	NMU	-1.79824	0.287525	18393.2	5288.52	A_23_P69537	NM_006681	NM_006681
45515	Homo sapiens Rho guanine nucleotide exchange factor (GEF) 40 (ARHGEF40), mRNA [NM_018071]	ARHGEF40	-1.7926	0.288652	102.41	29.561	A_23_P99661	NM_018071	NM_018071
32668	Homo sapiens solute carrier organic anion transporter family, member 2B1 (SLCO2B1), transcript variant 1, mRNA [NM_007256]	SLCO2B1	-1.79119	0.288933	228.749	66.093	A_23_P150768	NM_007256	NM_007256
49708	Homo sapiens NAD(P)H dehydrogenase, quinone 2 (NQO2), mRNA [NM_000904]	NQO2	-1.78112	0.290958	2441.01	710.231	A_23_P58953	NM_000904	NM_000904
62325	Homo sapiens fibrinogen C domain containing 1 (FIBCD1), transcript variant 1, mRNA [NM_032843]	FIBCD1	-1.78045	0.291092	771.105	224.463	A_23_P112187	NM_032843	NM_032843
1769	Homo sapiens DNA-damage-inducible transcript 4 (DDIT4), mRNA [NM_019058]	DDIT4	-1.77622	0.291947	22570.2	6589.31	A_23_P104318	NM_019058	NM_019058
18079	Homo sapiens pim-2 oncogene (PIM2), mRNA [NM_006875]	PIM2	-1.77002	0.293204	5835.08	1710.87	A_24_P379104	NM_006875	NM_006875
58186	Homo sapiens apolipoprotein L, 4 (APOL4), transcript variant a, mRNA [NM_030643]	APOL4	-1.76102	0.29504	104.519	30.8372	A_33_P3276615	NM_030643	NM_030643
28935	lincRNA:chr11:70238327-70244052 reverse strand		-1.76041	0.295164	84.4381	24.9231	A_19_P00804497	lincRNA:chr11:70238327-70244052_R
52234	Homo sapiens glycosyltransferase 25 domain containing 2 (GLT25D2), mRNA [NM_015101]	GLT25D2	-1.75895	0.295463	335.185	99.0348	A_24_P62505	NM_015101	NM_015101
32249	Homo sapiens membrane-spanning 4-domains, subfamily A, member 4 (MS4A4A), transcript variant 1, mRNA [NM_024021]	MS4A4A	-1.75751	0.295758	21486.7	6354.87	A_23_P75769	NM_024021	NM_024021
57548	Homo sapiens zinc finger, DHHC-type containing 2 (ZDHHC2), mRNA [NM_016353]	ZDHHC2	-1.75496	0.296281	94.4488	27.9834	A_33_P3267665	NM_016353	NM_016353
231	lincRNA:chr4:127483782-127876561 reverse strand		-1.7467	0.297983	447.844	133.45	A_19_P00322108	lincRNA:chr4:127483782-127876561_R
6842	A_33_P3421318		-1.73553	0.300299	129.048	38.7528	A_33_P3421318
25596	Homo sapiens non-protein coding RNA 263 (NCRNA00263), non-coding RNA [NR_026762]	NCRNA00263	-1.72188	0.303153	189.11	57.3292	A_33_P3323928	NR_026762	NR_026762
14307	Homo sapiens hypothetical protein LOC144481 (LOC144481), non-coding RNA [NR_038263]	LOC144481	-1.72022	0.303503	494.814	150.177	A_33_P3375002	NR_038263	NR_038263
48558	Homo sapiens family with sequence similarity 69, member A (FAM69A), mRNA [NM_001006605]	FAM69A	-1.71153	0.305337	487.611	148.886	A_33_P3334443	NM_001006605	NM_001006605
31634	Homo sapiens cDNA FLJ38779 fis, clone LIVER1000126. [AK096098]	LOC284513	-1.70888	0.305898	1035.24	316.677	A_33_P3856949	AK096098	AK096098
225	Homo sapiens CDC42 binding protein kinase gamma (DMPK-like) (CDC42BPG), mRNA [NM_017525]	CDC42BPG	-1.70683	0.306333	86.8553	26.6066	A_33_P3264224	NM_017525	NM_017525
6972	lincRNA:chr17:44271698-44280036 forward strand		-1.69206	0.309485	110.431	34.1768	A_19_P00323454	lincRNA:chr17:44271698-44280036_F
23476	Homo sapiens TAG2a mRNA, complete sequence. [AY328031]	TAG	-1.69198	0.309502	122.254	37.8379	A_33_P3826455	AY328031	AY328031
49385	Uncharacterized protein [Source:UniProtKB/TrEMBL;Acc:C9JFK8] [ENST00000449914]		-1.69113	0.309684	191.623	59.3425	A_33_P3271711	ENST00000449914
53980	Homo sapiens serine/arginine repetitive matrix 3 (SRRM3), mRNA [NM_001110199]	SRRM3	-1.68957	0.310018	96.9195	30.0468	A_23_P331700	NM_001110199	NM_001110199
45375	Homo sapiens myosin, heavy chain 7B, cardiac muscle, beta (MYH7B), mRNA [NM_020884]	MYH7B	-1.68867	0.310213	4866.28	1509.58	A_33_P3407469	NM_020884	NM_020884
31330	Homo sapiens protein tyrosine phosphatase, receptor type, V, pseudogene (PTPRVP), non-coding RNA [NR_002930]	PTPRVP	-1.68421	0.311172	106.561	33.1589	A_33_P3309481	NR_002930	NR_002930
36905	Homo sapiens carnitine palmitoyltransferase 2 (CPT2), nuclear gene encoding mitochondrial protein, mRNA [NM_000098]	CPT2	-1.68348	0.31133	1218.88	379.473	A_23_P148919	NM_000098	NM_000098
11007	Homo sapiens Bardet-Biedl syndrome 12 (BBS12), transcript variant 2, mRNA [NM_152618]	BBS12	-1.68314	0.311404	114.08	35.5251	A_32_P235796	NM_152618	NM_152618
9604	Homo sapiens apolipoprotein B mRNA editing enzyme, catalytic polypeptide-like 3F (APOBEC3F), transcript variant 2, mRNA [NM_001006666]	APOBEC3F	-1.68284	0.311468	79.6714	24.8151	A_33_P3262181	NM_001006666	NM_001006666
28714	lincRNA:chr4:15669186-15683175 reverse strand		-1.67799	0.312519	421.22	131.639	A_19_P00321594	lincRNA:chr4:15669186-15683175_R
44318	Homo sapiens C-terminal binding protein 2 (CTBP2), transcript variant 1, mRNA [NM_001329]	CTBP2	-1.67748	0.312629	108.181	33.8205	A_24_P103922	NM_001329	NM_001329
49926	Homo sapiens chromosome 17 open reading frame 100 (C17orf100), mRNA [NM_001105520]	C17orf100	-1.6728	0.313644	95.8003	30.0472	A_32_P150391	NM_001105520	NM_001105520
1073	Homo sapiens tripartite motif containing 7 (TRIM7), transcript variant 6, mRNA [NM_033342]	TRIM7	-1.66529	0.315282	535.562	168.853	A_23_P30315	NM_033342	NM_033342
436	lincRNA:chr4:15657202-15695627 reverse strand		-1.66525	0.31529	679.663	214.291	A_19_P00801354	lincRNA:chr4:15657202-15695627_R
40304	lincRNA:chr6:75996030-76001430 forward strand		-1.66364	0.315642	117.793	37.1806	A_19_P00809894	lincRNA:chr6:75996030-76001430_F
19179	lincRNA:chr8:587535-591207 reverse strand		-1.66054	0.316321	123.151	38.9553	A_19_P00315526	lincRNA:chr8:587535-591207_R
37074	BROAD lincRNAs version v2 (http://www.broadinstitute.org/genome_bio/human_lincrnas/)	XLOC_011036	-1.65804	0.31687	253.863	80.4415	A_19_P00808852	TCONS_00022371
50081	Homo sapiens X-box binding protein 1 (XBP1), transcript variant 1, mRNA [NM_005080]	XBP1	-1.6551	0.317515	9767.4	3101.29	A_23_P120845	NM_005080	NM_005080
10449	lincRNA:chr2:178239229-178257375 reverse strand		-1.65503	0.317532	283.875	90.1394	A_19_P00328985	lincRNA:chr2:178239229-178257375_R
42894	lincRNA:chr7:129244514-129251455 reverse strand		-1.65169	0.318267	86.0422	27.3844	A_19_P00330315	lincRNA:chr7:129244514-129251455_R
61373	Homo sapiens solute carrier family 38, member 2 (SLC38A2), mRNA [NM_018976]	SLC38A2	-1.64626	0.319468	5404.41	1726.53	A_24_P295963	NM_018976	NM_018976
39742	Homo sapiens NIMA (never in mitosis gene a)-related kinase 6 (NEK6), transcript variant 2, mRNA [NM_014397]	NEK6	-1.64515	0.319714	526.822	168.433	A_23_P216920	NM_014397	NM_014397
21072	Homo sapiens tropomyosin 4 (TPM4), transcript variant 2, mRNA [NM_003290]	TPM4	-1.64365	0.320045	1055.17	337.702	A_23_P141974	NM_003290	NM_003290
14809	Homo sapiens inositol polyphosphate-1-phosphatase (INPP1), transcript variant 2, mRNA [NM_002194]	INPP1	-1.6395	0.320967	78.4634	25.1842	A_32_P44453	NM_002194	NM_002194
48762	Homo sapiens protein tyrosine phosphatase, receptor type, S, mRNA (cDNA clone IMAGE:5272670), complete cds. [BC029496]	PTPRS	-1.63865	0.321157	87.1335	27.9836	A_33_P3414964	BC029496	BC029496
16828	lincRNA:chr6:86387201-86388404 reverse strand		-1.63815	0.321269	1100.92	353.692	A_19_P00317558	lincRNA:chr6:86387201-86388404_R
37289	lincRNA:chr2:224569462-224588757 reverse strand		-1.63807	0.321285	105.457	33.8816	A_19_P00320725	lincRNA:chr2:224569462-224588757_R
56069	Homo sapiens G protein-coupled receptor 20 (GPR20), mRNA [NM_005293]	GPR20	-1.63745	0.321425	128.932	41.4419	A_23_P159237	NM_005293	NM_005293
24350	lincRNA:chr8:592362-601884 reverse strand		-1.63581	0.321789	620.177	199.566	A_19_P00317153	lincRNA:chr8:592362-601884_R
6525	Homo sapiens lysozyme G-like 1 (LYG1), mRNA [NM_174898]	LYG1	-1.63333	0.322344	119.766	38.6059	A_23_P165707	NM_174898	NM_174898
41857	Homo sapiens sestrin 2 (SESN2), mRNA [NM_031459]	SESN2	-1.63157	0.322737	1205.44	389.041	A_23_P35082	NM_031459	NM_031459
149	Homo sapiens chromosome 14 open reading frame 142 (C14orf142), mRNA [NM_032490]	C14orf142	-1.62937	0.32323	249.995	80.8058	A_23_P99579	NM_032490	NM_032490
38214	Homo sapiens hypothetical protein FLJ36031 (FLJ36031), mRNA [NM_175884]	FLJ36031	-1.62787	0.323565	3287.47	1063.71	A_23_P406616	NM_175884	NM_175884
45049	Homo sapiens CTP synthase II (CTPS2), transcript variant 2, mRNA [NM_175859]	CTPS2	-1.62455	0.324311	133.598	43.3272	A_23_P10305	NM_175859	NM_175859
9312	Homo sapiens Fc fragment of IgG, low affinity IIa, receptor (CD32) (FCGR2A), transcript variant 1, mRNA [NM_001136219]	FCGR2A	-1.61688	0.326041	2158.3	703.694	A_33_P3403576	NM_001136219	NM_001136219
2159	Homo sapiens MORN repeat containing 1 (MORN1), mRNA [NM_024848]	MORN1	-1.61588	0.326266	101.324	33.0587	A_33_P3308434	NM_024848	NM_024848
57972	Homo sapiens tumor necrosis factor receptor superfamily, member 12A (TNFRSF12A), mRNA [NM_016639]	TNFRSF12A	-1.61526	0.326406	3543.33	1156.57	A_23_P49338	NM_016639	NM_016639
37632	lincRNA:chr5:108061301-108067051 forward strand		-1.61466	0.326542	222.686	72.7163	A_19_P00812185	lincRNA:chr5:108061301-108067051_F
39486	Homo sapiens chromosome 1 open reading frame 74 (C1orf74), mRNA [NM_152485]	C1orf74	-1.61211	0.32712	79.9709	26.1601	A_23_P12147	NM_152485	NM_152485
7132	Homo sapiens cDNA FLJ39051 fis, clone NT2RP7011452. [AK096370]	FLJ39051	-1.61154	0.327249	185.596	60.736	A_33_P3708658	AK096370	AK096370
11464	Homo sapiens S100 calcium binding protein A4 (S100A4), transcript variant 1, mRNA [NM_002961]	S100A4	-1.60851	0.327938	2061.14	675.925	A_23_P94800	NM_002961	NM_002961
3493	Homo sapiens vacuolar protein sorting 24 homolog (S. cerevisiae) (VPS24), transcript variant 3, mRNA [NM_001193517]	VPS24	-1.6085	0.327939	1150.68	377.353	A_33_P3316639	NM_001193517	NM_001193517
24396	lincRNA:chr6:56922016-56934628 forward strand		-1.60547	0.328629	216.283	71.0768	A_19_P00808741	lincRNA:chr6:56922016-56934628_F
17493	Homo sapiens T-box 18 (TBX18), mRNA [NM_001080508]	TBX18	-1.60496	0.328744	205.96	67.7079	A_23_P134041	NM_001080508	NM_001080508
16081	Homo sapiens family with sequence similarity 188, member B (FAM188B), mRNA [NM_032222]	FAM188B	-1.60355	0.329066	464.648	152.9	A_24_P126425	NM_032222	NM_032222
41126	Homo sapiens testis expressed 19 (TEX19), mRNA [NM_207459]	TEX19	-1.6007	0.329717	137.505	45.3377	A_23_P375165	NM_207459	NM_207459
25382	Homo sapiens CD302 molecule (CD302), transcript variant 1, mRNA [NM_014880]	CD302	-1.59862	0.330192	252.604	83.4078	A_23_P131435	NM_014880	NM_014880
17778	Homo sapiens MAP6 domain containing 1 (MAP6D1), mRNA [NM_024871]	MAP6D1	-1.59611	0.330769	570.171	188.595	A_23_P80839	NM_024871	NM_024871
23627	Homo sapiens zinc finger protein 334 (ZNF334), transcript variant 2, mRNA [NM_199441]	ZNF334	-1.59582	0.330833	85.9684	28.4412	A_23_P91250	NM_199441	NM_199441
10888	BROAD lincRNAs version v2 (http://www.broadinstitute.org/genome_bio/human_lincrnas/)	XLOC_013837	-1.59307	0.331464	460.851	152.756	A_19_P00801649	TCONS_00028463
24108	Homo sapiens Down syndrome critical region gene 4 (DSCR4), mRNA [NM_005867]	DSCR4	-1.59138	0.331855	92.0296	30.5404	A_24_P75963	NM_005867	NM_005867
47330	Homo sapiens anterior pharynx defective 1 homolog B (C. elegans) (APH1B), transcript variant 1, mRNA [NM_031301]	APH1B	-1.59138	0.331855	225.932	74.9768	A_23_P205997	NM_031301	NM_031301
14491	Homo sapiens spectrin, alpha, non-erythrocytic 1 (alpha-fodrin) (SPTAN1), transcript variant 2, mRNA [NM_003127]	SPTAN1	-1.58547	0.333217	215.394	71.7728	A_23_P20832	NM_003127	NM_003127
193	Homo sapiens ADP-ribosylation factor-like 4A (ARL4A), transcript variant 1, mRNA [NM_005738]	ARL4A	-1.58476	0.333379	2019.78	673.351	A_23_P145761	NM_005738	NM_005738
14007	Homo sapiens chromosome 15 open reading frame 26 (C15orf26), mRNA [NM_173528]	C15orf26	-1.58459	0.33342	450.376	150.164	A_23_P336612	NM_173528	NM_173528
10761	Homo sapiens steroidogenic acute regulatory protein (STAR), nuclear gene encoding mitochondrial protein, mRNA [NM_000349]	STAR	-1.579	0.334714	166874	55854.9	A_23_P8981	NM_000349	NM_000349
32428	family with sequence similarity 126, member A [Source:HGNC Symbol;Acc:24587] [ENST00000409763]	FAM126A	-1.57741	0.335082	98.2186	32.9113	A_33_P3300297	ENST00000409763
51069	Homo sapiens protein tyrosine phosphatase, receptor type, H (PTPRH), transcript variant 1, mRNA [NM_002842]	PTPRH	-1.57117	0.336535	959.652	322.957	A_23_P101642	NM_002842	NM_002842
15997	Homo sapiens hypothetical protein LOC100130890 (LOC100130890), mRNA [NM_001195131]	LOC100130890	-1.5664	0.33765	771.507	260.499	A_32_P186138	NM_001195131	NM_001195131
58767	Homo sapiens neurexophilin 3 (NXPH3), mRNA [NM_007225]	NXPH3	-1.56533	0.337901	93.7725	31.6858	A_24_P150931	NM_007225	NM_007225
43821	lincRNA:chr8:2527340-2585959 reverse strand		-1.56506	0.337964	417.591	141.131	A_19_P00320161	lincRNA:chr8:2527340-2585959_R
40839	lincRNA:chr6:86387519-86388438 reverse strand		-1.55792	0.339639	1057.8	359.271	A_19_P00322502	lincRNA:chr6:86387519-86388438_R
62428	A_24_P221485		-1.55608	0.340075	232.782	79.1632	A_24_P221485
59366	lincRNA:chr4:15683379-15688001 reverse strand		-1.55577	0.340148	75.5663	25.7037	A_19_P00322727	lincRNA:chr4:15683379-15688001_R
27425	Homo sapiens hypothetical LOC644873 (FLJ33630), non-coding RNA [NR_015360]	FLJ33630	-1.55088	0.341302	215.911	73.6909	A_33_P3313830	NR_015360	NR_015360
52857	Homo sapiens centrosomal protein 55kDa (CEP55), transcript variant 1, mRNA [NM_018131]	CEP55	-1.54841	0.341887	619.688	211.863	A_23_P115872	NM_018131	NM_018131
48084	Homo sapiens fatty acyl CoA reductase 2 (FAR2), mRNA [NM_018099]	FAR2	-1.54776	0.342042	99.2896	33.9612	A_23_P150903	NM_018099	NM_018099
31970	Homo sapiens protein phosphatase 2, regulatory subunit B'', beta (PPP2R3B), mRNA [NM_013239]	PPP2R3B	-1.54697	0.342229	204.03	69.825	A_23_P45517	NM_013239	NM_013239
11856	Homo sapiens growth differentiation factor 15 (GDF15), mRNA [NM_004864]	GDF15	-1.54556	0.342563	102607	35149.2	A_23_P16523	NM_004864	NM_004864
58949	Homo sapiens family with sequence similarity 149, member B1 (FAM149B1), mRNA [NM_173348]	FAM149B1	-1.54013	0.343854	229.025	78.7511	A_33_P3422679	NM_173348	NM_173348
62638	Homo sapiens neuralized homolog 2 (Drosophila) (NEURL2), mRNA [NM_080749]	NEURL2	-1.53986	0.343918	222.137	76.397	A_23_P165989	NM_080749	NM_080749
56249	Homo sapiens CD19 molecule (CD19), transcript variant 2, mRNA [NM_001770]	CD19	-1.53593	0.344856	146.759	50.6107	A_23_P113572	NM_001770	NM_001770
49031	Homo sapiens cytokine inducible SH2-containing protein (CISH), transcript variant 2, mRNA [NM_145071]	CISH	-1.52386	0.347753	1945.29	676.482	A_23_P144096	NM_145071	NM_145071
41245	Homo sapiens lectin, galactoside-binding, soluble, 12 (LGALS12), transcript variant 2, mRNA [NM_033101]	LGALS12	-1.51716	0.349374	192.085	67.1093	A_23_P139198	NM_033101	NM_033101
29004	lincRNA:chr14:96561398-96561831 forward strand		-1.51444	0.350032	429.544	150.354	A_19_P00801971	lincRNA:chr14:96561398-96561831_F
20035	Homo sapiens sorting nexin family member 21 (SNX21), transcript variant 4, mRNA [NM_001042633]	SNX21	-1.51356	0.350245	137.317	48.0947	A_23_P154585	NM_001042633	NM_001042633
57813	Homo sapiens NGFI-A binding protein 2 (EGR1 binding protein 2) (NAB2), mRNA [NM_005967]	NAB2	-1.51056	0.350976	4188.17	1469.95	A_33_P3248794	NM_005967	NM_005967
44989	Homo sapiens TGFB-induced factor homeobox 1 (TGIF1), transcript variant 1, mRNA [NM_170695]	TGIF1	-1.50963	0.351201	268.021	94.1291	A_23_P153197	NM_170695	NM_170695
44176	Homo sapiens thymosin beta 4, X-linked (TMSB4X), mRNA [NM_021109]	TMSB4X	-1.50775	0.35166	5276.73	1855.61	A_24_P143189	NM_021109	NM_021109
23933	Homo sapiens intercellular adhesion molecule 1 (ICAM1), mRNA [NM_000201]	ICAM1	-1.50088	0.353338	414.208	146.355	A_23_P153320	NM_000201	NM_000201
11871	Homo sapiens met proto-oncogene (hepatocyte growth factor receptor) (MET), transcript variant 2, mRNA [NM_000245]	MET	-1.49959	0.353653	379.691	134.279	A_23_P359245	NM_000245	NM_000245
8630	lincRNA:chr8:590407-594400 reverse strand		-1.499	0.353799	215.569	76.2682	A_19_P00316459	lincRNA:chr8:590407-594400_R
55348	Homo sapiens Fc fragment of IgE, high affinity I, receptor for; alpha polypeptide (FCER1A), mRNA [NM_002001]	FCER1A	-1.49622	0.354482	86.9018	30.8051	A_23_P103765	NM_002001	NM_002001
409	Homo sapiens Rho GTPase activating protein 6 (ARHGAP6), transcript variant 1, mRNA [NM_013427]	ARHGAP6	-1.49568	0.354613	274.87	97.4727	A_23_P217428	NM_013427	NM_013427
18200	PREDICTED: Homo sapiens hypothetical protein LOC730256 (LOC730256), mRNA [XM_001134398]		-1.49538	0.354689	147.155	52.194	A_32_P88349	ENST00000538264	XM_001134398
31247	Homo sapiens tripartite motif containing 47 (TRIM47), mRNA [NM_033452]	TRIM47	-1.49536	0.354692	493.929	175.193	A_33_P3235053	NM_033452	NM_033452
4429	Homo sapiens lysine-rich coiled-coil 1 (KRCC1), mRNA [NM_016618]	KRCC1	-1.49389	0.355053	107.723	38.2475	A_23_P56759	NM_016618	NM_016618
25141	Homo sapiens RWD domain containing 2B (RWDD2B), mRNA [NM_016940]	RWDD2B	-1.49389	0.355055	1005.69	357.075	A_23_P91487	NM_016940	NM_016940
51506	Homo sapiens pleckstrin homology domain containing, family G (with RhoGef domain) member 2 (PLEKHG2), mRNA [NM_022835]	PLEKHG2	-1.4935	0.35515	334.518	118.804	A_23_P323563	NM_022835	NM_022835
37705	THC2725851		-1.49307	0.355255	173.423	61.6094	A_33_P3363537	THC2725851
12718	Homo sapiens hypothetical LOC400236 (LOC400236), non-coding RNA [NR_036500]	LOC400236	-1.49211	0.355493	110.066	39.1278	A_24_P306720	NR_036500	NR_036500
56626	Homo sapiens annexin A9 (ANXA9), mRNA [NM_003568]	ANXA9	-1.49019	0.355964	81.0975	28.8678	A_23_P103617	NM_003568	NM_003568
9808	Homo sapiens phosphoserine aminotransferase 1 (PSAT1), transcript variant 1, mRNA [NM_058179]	PSAT1	-1.48821	0.356454	13925.5	4963.8	A_23_P259692	NM_058179	NM_058179
7358	Homo sapiens zinc finger CCCH-type containing 12D (ZC3H12D), mRNA [NM_207360]	ZC3H12D	-1.48453	0.357365	121.464	43.407	A_24_P109176	NM_207360	NM_207360
35041	Homo sapiens mitogen-activated protein kinase kinase kinase 10 (MAP3K10), mRNA [NM_002446]	MAP3K10	-1.4844	0.357396	174.27	62.2835	A_24_P284523	NM_002446	NM_002446
45311	Homo sapiens cerebral cavernous malformation 2 (CCM2), transcript variant 2, mRNA [NM_031443]	CCM2	-1.48376	0.357557	265.153	94.8073	A_33_P3209476	NM_031443	NM_031443
28377	Homo sapiens G protein-coupled receptor 44 (GPR44), mRNA [NM_004778]	GPR44	-1.48058	0.358345	110.076	39.445	A_24_P115932	NM_004778	NM_004778
29619	Homo sapiens glycerol kinase 5 (putative) (GK5), transcript variant 1, mRNA [NM_001039547]	GK5	-1.47881	0.358785	63.76	22.8761	A_33_P3779229	NM_001039547	NM_001039547
21669	Homo sapiens nuclear factor of activated T-cells, cytoplasmic, calcineurin-dependent 1 (NFATC1), transcript variant 3, mRNA [NM_172387]	NFATC1	-1.47608	0.359464	782.419	281.252	A_23_P300150	NM_172387	NM_172387
59259	Homo sapiens interleukin-1 receptor-associated kinase 1 binding protein 1 (IRAK1BP1), mRNA [NM_001010844]	IRAK1BP1	-1.47515	0.359697	77.3322	27.8162	A_32_P21474	NM_001010844	NM_001010844
44424	Homo sapiens ets variant 5 (ETV5), mRNA [NM_004454]	ETV5	-1.47505	0.35972	106.81	38.4218	A_32_P30649	NM_004454	NM_004454
20682	Homo sapiens intraflagellar transport 81 homolog (Chlamydomonas) (IFT81), transcript variant 1, mRNA [NM_014055]	IFT81	-1.47438	0.359889	306.462	110.293	A_33_P3234989	NM_014055	NM_014055
37668	Homo sapiens endogenous retrovirus group 3, member 1 (ERV3-1), mRNA [NM_001007253]	ERV3-1	-1.47417	0.359941	58.6162	21.0984	A_33_P3228355	NM_001007253	NM_001007253
8748	Homo sapiens transmembrane protein 107 (TMEM107), transcript variant 1, mRNA [NM_032354]	TMEM107	-1.47357	0.360089	1112.98	400.771	A_24_P284353	NM_032354	NM_032354
43846	Homo sapiens leucine rich repeat containing 24 (LRRC24), mRNA [NM_001024678]	LRRC24	-1.47195	0.360495	365.328	131.699	A_33_P3376341	NM_001024678	NM_001024678
20314	Homo sapiens RAS (RAD and GEM)-like GTP binding 2 (REM2), mRNA [NM_173527]	REM2	-1.46955	0.361094	145.914	52.6888	A_33_P3305487	NM_173527	NM_173527
57440	Homo sapiens chromosome 14 open reading frame 33 (C14orf33), non-coding RNA [NR_027123]	C14orf33	-1.46894	0.361248	185.313	66.9437	A_32_P137399	NR_027123	NR_027123
26398	Homo sapiens protein C receptor, endothelial (PROCR), mRNA [NM_006404]	PROCR	-1.468	0.361483	1806.16	652.899	A_23_P80040	NM_006404	NM_006404
56327	Homo sapiens lysophosphatidylcholine acyltransferase 4 (LPCAT4), mRNA [NM_153613]	LPCAT4	-1.46779	0.361535	120.052	43.4032	A_23_P49009	NM_153613	NM_153613
21974	Homo sapiens multiple coagulation factor deficiency 2 (MCFD2), transcript variant 1, mRNA [NM_139279]	MCFD2	-1.46694	0.361748	4648.95	1681.75	A_23_P120270	NM_139279	NM_139279
6312	Homo sapiens CASP8 and FADD-like apoptosis regulator (CFLAR), transcript variant 1, mRNA [NM_003879]	CFLAR	-1.46633	0.361902	216.459	78.3371	A_24_P120115	NM_003879	NM_003879
15734	lincRNA:chr11:65266349-65275177 forward strand		-1.46327	0.36267	6060.09	2197.81	A_19_P00324839	lincRNA:chr11:65266349-65275177_F
16019	Homo sapiens SPC25, NDC80 kinetochore complex component, homolog (S. cerevisiae) (SPC25), mRNA [NM_020675]	SPC25	-1.46265	0.362827	6363.01	2308.67	A_23_P51085	NM_020675	NM_020675
55501	Homo sapiens TSC22 domain family, member 3 (TSC22D3), transcript variant 2, mRNA [NM_004089]	TSC22D3	-1.45818	0.363951	929.394	338.254	A_33_P3237634	NM_004089	NM_004089
44366	Homo sapiens serpin peptidase inhibitor, clade I (neuroserpin), member 1 (SERPINI1), transcript variant 1, mRNA [NM_005025]	SERPINI1	-1.4574	0.364148	482.483	175.695	A_23_P166929	NM_005025	NM_005025
29819	EST91069 Synovial sarcoma Homo sapiens cDNA 5' end, mRNA sequence [AA378382]	SNORA12	-1.45731	0.364172	610.512	222.331	A_33_P3671291	AA378382	AA378382
37534	Homo sapiens paralemmin 3 (PALM3), mRNA [NM_001145028]	PALM3	-1.45566	0.364588	128.37	46.8022	A_33_P3258056	NM_001145028	NM_001145028
40035	reticulon 3 [Source:HGNC Symbol;Acc:10469] [ENST00000338850]	RTN3	-1.45453	0.364874	98.2222	35.8387	A_33_P3362367	ENST00000338850
9101	Homo sapiens NFKB inhibitor interacting Ras-like 1 (NKIRAS1), mRNA [NM_020345]	NKIRAS1	-1.45443	0.364898	57.0556	20.8195	A_23_P338519	NM_020345	NM_020345
46622	Homo sapiens malonyl-CoA decarboxylase (MLYCD), nuclear gene encoding mitochondrial protein, mRNA [NM_012213]	MLYCD	-1.45163	0.365609	72.3733	26.4603	A_23_P88817	NM_012213	NM_012213
18855	Homo sapiens nucleobindin 2 (NUCB2), mRNA [NM_005013]	NUCB2	-1.45154	0.365631	1259.97	460.684	A_23_P13364	NM_005013	NM_005013
740	Homo sapiens cDNA FLJ35883 fis, clone TESTI2008929. [AK093202]		-1.44738	0.366686	58.29	21.3742	A_24_P256404	ENST00000356370	AK093202
26192	Homo sapiens pim-1 oncogene (PIM1), mRNA [NM_002648]	PIM1	-1.44666	0.36687	23976	8796.07	A_23_P345118	NM_002648	NM_002648
7778	lincRNA:chr2:224569543-224588684 reverse strand		-1.44459	0.367396	94.9521	34.885	A_19_P00322071	lincRNA:chr2:224569543-224588684_R
1728	Homo sapiens PDZ and LIM domain 5 (PDLIM5), transcript variant 5, mRNA [NM_001011516]	PDLIM5	-1.44396	0.367558	1360.98	500.238	A_33_P3336925	NM_001011516	NM_001011516
7669	Pentatricopeptide repeat domain 3 [Source:HGNC Symbol;Acc:24717] [ENST00000487043]	PTCD3	-1.4419	0.368082	398.07	146.523	A_33_P3290949	ENST00000487043
38765	Homo sapiens DEP domain containing 5 (DEPDC5), transcript variant 2, mRNA [NM_001007188]	DEPDC5	-1.44156	0.368168	79.267	29.1836	A_33_P3409665	NM_001007188	NM_001007188
32921	Homo sapiens sal-like 2 (Drosophila) (SALL2), mRNA [NM_005407]	SALL2	-1.43475	0.36991	1690.22	625.228	A_23_P48585	NM_005407	NM_005407
34573	Homo sapiens intraflagellar transport 88 homolog (Chlamydomonas) (IFT88), transcript variant 1, mRNA [NM_175605]	IFT88	-1.43089	0.370903	188.499	69.9148	A_23_P48339	NM_175605	NM_175605
52403	Homo sapiens hypothetical LOC100009676 (LOC100009676), non-coding RNA [NR_024407]	LOC100009676	-1.42985	0.371169	82.0493	30.4542	A_23_P306479	NR_024407	NR_024407
33414	Homo sapiens palmdelphin (PALMD), mRNA [NM_017734]	PALMD	-1.42722	0.371847	665.783	247.569	A_23_P23669	NM_017734	NM_017734
39338	Homo sapiens Fc fragment of IgG, low affinity IIc, receptor for (CD32) (gene/pseudogene) (FCGR2C), mRNA [NM_201563]	FCGR2C	-1.42566	0.372248	482.345	179.552	A_33_P3327617	NM_201563	NM_201563
40042	Homo sapiens serologically defined colon cancer antigen 8 (SDCCAG8), mRNA [NM_006642]	SDCCAG8	-1.42474	0.372486	279.783	104.215	A_23_P34546	NM_006642	NM_006642
9903	Homo sapiens fatty acid desaturase 1 (FADS1), mRNA [NM_013402]	FADS1	-1.42413	0.372644	4379.27	1631.91	A_24_P192994	NM_013402	NM_013402
15415	acyl-CoA thioesterase 8 [Source:HGNC Symbol;Acc:15919] [ENST00000372531]	ACOT8	-1.42314	0.372899	655.92	244.592	A_33_P3231833	ENST00000372531
5305	Homo sapiens outer dense fiber of sperm tails 2 (ODF2), transcript variant 6, mRNA [NM_153437]	ODF2	-1.42287	0.372969	392.982	146.57	A_23_P71889	NM_153437	NM_153437
7309	Homo sapiens coiled-coil domain containing 92 (CCDC92), mRNA [NM_025140]	CCDC92	-1.42285	0.372975	215.892	80.5222	A_23_P98900	NM_025140	NM_025140
22277	lincRNA:chr6:99973951-99979614 forward strand		-1.42044	0.373599	445.704	166.515	A_19_P00319882	lincRNA:chr6:99973951-99979614_F
10644	A_24_P126741		-1.42022	0.373657	70.1693	26.2192	A_24_P126741
8220	Homo sapiens dual adaptor of phosphotyrosine and 3-phosphoinositides (DAPP1), mRNA [NM_014395]	DAPP1	-1.41724	0.374428	494.944	185.321	A_23_P255444	NM_014395	NM_014395
59704	Homo sapiens mediator complex subunit 23 (MED23), transcript variant 2, mRNA [NM_015979]	MED23	-1.41717	0.374445	151.429	56.7021	A_23_P330999	NM_015979	NM_015979
31549	Homo sapiens glycine-N-acyltransferase-like 1 (GLYATL1), transcript variant 1, mRNA [NM_080661]	GLYATL1	-1.4113	0.375974	154.754	58.1836	A_23_P370666	NM_080661	NM_080661
27456	Homo sapiens chromosome 22 open reading frame 46 (C22orf46), mRNA [NM_001142964]	C22orf46	-1.40964	0.376406	130.331	49.0574	A_23_P132341	NM_001142964	NM_001142964
59480	Homo sapiens aminopeptidase-like 1 (NPEPL1), transcript variant 1, mRNA [NM_024663]	NPEPL1	-1.40675	0.37716	500.601	188.807	A_24_P45005	NM_024663	NM_024663
9136	Homo sapiens espin-like (ESPNL), mRNA [NM_194312]	ESPNL	-1.40669	0.377177	162.456	61.2747	A_24_P170983	NM_194312	NM_194312
55011	DB511925 RIKEN full-length enriched human cDNA library, testis Homo sapiens cDNA clone H013027K15 3', mRNA sequence [DB511925]		-1.40141	0.37856	338.751	128.238	A_33_P3366733	DB511925	DB511925
32703	Homo sapiens lectin, galactoside-binding, soluble, 9C (LGALS9C), mRNA [NM_001040078]	LGALS9C	-1.40038	0.378829	1694.67	641.989	A_32_P452655	NM_001040078	NM_001040078
30737	Homo sapiens protein tyrosine phosphatase domain containing 1 (PTPDC1), transcript variant 2, mRNA [NM_177995]	PTPDC1	-1.39981	0.378978	271.458	102.877	A_23_P20876	NM_177995	NM_177995
20275	Homo sapiens non-protein coding RNA 85 (NCRNA00085), non-coding RNA [NR_024330]	NCRNA00085	-1.39712	0.379686	185.521	70.4395	A_24_P127564	NR_024330	NR_024330
25088	Homo sapiens lipid phosphate phosphatase-related protein type 3 (LPPR3), mRNA [NM_024888]	LPPR3	-1.39248	0.380908	730.804	278.369	A_23_P67569	NM_024888	NM_024888
42036	ENST00000442269		-1.3912	0.381248	203.403	77.547	A_33_P3372667	ENST00000442269
49235	Homo sapiens microtubule-associated protein 1A (MAP1A), mRNA [NM_002373]	MAP1A	-1.38803	0.382087	228.783	87.4152	A_23_P163455	NM_002373	NM_002373
49003	Homo sapiens calcium/calmodulin-dependent protein kinase II delta (CAMK2D), transcript variant 3, mRNA [NM_001221]	CAMK2D	-1.38773	0.382164	86.1611	32.9277	A_23_P144458	NM_001221	NM_001221
30316	serine/threonine kinase 32C [Source:HGNC Symbol;Acc:21332] [ENST00000368619]	STK32C	-1.38222	0.383629	175.971	67.5075	A_33_P3270337	ENST00000368619
47556	lincRNA:chr5:148787082-148812807 forward strand		-1.37988	0.384252	159.499	61.2878	A_19_P00324470	lincRNA:chr5:148787082-148812807_F
28320	Homo sapiens E2F transcription factor 5, p130-binding (E2F5), transcript variant 1, mRNA [NM_001951]	E2F5	-1.37871	0.384562	362.633	139.455	A_23_P31721	NM_001951	NM_001951
14831	Homo sapiens IKAROS family zinc finger 2 (Helios) (IKZF2), transcript variant 2, mRNA [NM_001079526]	IKZF2	-1.37803	0.384744	359.929	138.481	A_32_P114284	NM_001079526	NM_001079526
17380	Homo sapiens suppressor of cytokine signaling 2 (SOCS2), mRNA [NM_003877]	SOCS2	-1.37794	0.384767	11130.3	4282.57	A_23_P128215	NM_003877	NM_003877
2260	Homo sapiens coiled-coil domain containing 142 (CCDC142), mRNA [NM_032779]	CCDC142	-1.37584	0.385328	157.489	60.6849	A_23_P424712	NM_032779	NM_032779
34016	Homo sapiens tankyrase 1 binding protein 1, 182kDa (TNKS1BP1), mRNA [NM_033396]	TNKS1BP1	-1.37583	0.38533	99.0332	38.1605	A_23_P418597	NM_033396	NM_033396
7553	Homo sapiens dual specificity phosphatase 13 (DUSP13), transcript variant 1, mRNA [NM_001007271]	DUSP13	-1.37561	0.385389	1541.67	594.144	A_23_P104471	NM_001007271	NM_001007271
955	Homo sapiens chromosome 8 open reading frame 58 (C8orf58), transcript variant 1, mRNA [NM_001013842]	C8orf58	-1.37463	0.38565	263.223	101.512	A_23_P310483	NM_001013842	NM_001013842
50391	Homo sapiens forkhead box K2 (FOXK2), mRNA [NM_004514]	FOXK2	-1.37157	0.386469	1959.05	757.113	A_23_P397969	NM_004514	NM_004514
18330	lincRNA:chr13:50664690-50666442 reverse strand		-1.37076	0.386687	296.467	114.64	A_19_P00322306	lincRNA:chr13:50664690-50666442_R
62003	Homo sapiens erythrocyte membrane protein band 4.1-like 2 (EPB41L2), transcript variant 1, mRNA [NM_001431]	EPB41L2	-1.37067	0.386711	771.083	298.186	A_23_P134109	NM_001431	NM_001431
48982	Homo sapiens prolyl-tRNA synthetase associated domain containing 1, pseudogene (PRORSD1P), non-coding RNA [NR_027258]	PRORSD1P	-1.36966	0.386983	340.426	131.739	A_24_P118011	NR_027258	NR_027258
1964	Homo sapiens gamma-aminobutyric acid (GABA) B receptor, 2 (GABBR2), mRNA [NM_005458]	GABBR2	-1.36838	0.387326	76.8643	29.7716	A_33_P3406493	NM_005458	NM_005458
46004	Homo sapiens serpin peptidase inhibitor, clade B (ovalbumin), member 9 (SERPINB9), mRNA [NM_004155]	SERPINB9	-1.36781	0.387479	237.953	92.2017	A_24_P295010	NM_004155	NM_004155
62307	Homo sapiens glucocorticoid induced transcript 1 (GLCCI1), mRNA [NM_138426]	GLCCI1	-1.36623	0.387905	820.465	318.262	A_23_P336198	NM_138426	NM_138426
46106	Human MEN1 region clone epsilon/beta mRNA, 3' fragment. [AF001893]	NEAT1	-1.36606	0.387949	2199.79	853.406	A_33_P3263538	AF001893	AF001893
47892	Homo sapiens mixed lineage kinase domain-like (MLKL), transcript variant 1, mRNA [NM_152649]	MLKL	-1.36458	0.388346	207.76	80.6826	A_23_P61050	NM_152649	NM_152649
53687	Homo sapiens steroid-5-alpha-reductase, alpha polypeptide 1 (3-oxo-5 alpha-steroid delta 4-dehydrogenase alpha 1) (SRD5A1), mRNA [NM_001047]	SRD5A1	-1.36356	0.388623	162.47	63.1398	A_23_P30223	NM_001047	NM_001047
12547	PREDICTED: Homo sapiens hypothetical LOC730183 (LOC730183), partial miscRNA [XR_109284]	LOC730183	-1.36249	0.38891	431.61	167.857	A_32_P88310	XR_109284	XR_109284
3207	lincRNA:chr12:12884108-12894958 forward strand		-1.36027	0.389508	91.0034	35.4466	A_19_P00804196	lincRNA:chr12:12884108-12894958_F
28924	Homo sapiens zinc finger protein 521 (ZNF521), mRNA [NM_015461]	ZNF521	-1.35919	0.389802	59.6029	23.2333	A_23_P159027	NM_015461	NM_015461
54527	Homo sapiens SWI/SNF related, matrix associated, actin dependent regulator of chromatin, subfamily d, member 3 (SMARCD3), transcript variant 2, mRNA [NM_003078]	SMARCD3	-1.3566	0.390501	1624.84	634.499	A_23_P122852	NM_003078	NM_003078
11832	Homo sapiens leucine rich repeat containing 39 (LRRC39), mRNA [NM_144620]	LRRC39	-1.35621	0.390606	62.7338	24.5042	A_23_P330578	NM_144620	NM_144620
9337	Homo sapiens protein tyrosine phosphatase-like (proline instead of catalytic arginine), member A (PTPLA), mRNA [NM_014241]	PTPLA	-1.35528	0.390858	258.623	101.085	A_23_P161352	NM_014241	NM_014241
24019	Homo sapiens microfibrillar-associated protein 3 (MFAP3), transcript variant 3, mRNA [NM_001242336]	MFAP3	-1.35424	0.391142	240.212	93.9567	A_33_P3374463	NM_001242336	NM_001242336
565	Homo sapiens WD repeat domain 67 (WDR67), transcript variant 2, mRNA [NM_001145088]	WDR67	-1.35111	0.391989	179.037	70.1808	A_33_P3346348	NM_001145088	NM_001145088
9541	DB335107 SYNOV4 Homo sapiens cDNA clone SYNOV4009599 3', mRNA sequence [DB335107]		-1.34849	0.392702	333.25	130.868	A_33_P3395314	DB335107	DB335107
16589	Homo sapiens cDNA FLJ40480 fis, clone TESTI2043313. [AK097799]		-1.34835	0.392741	79.1429	31.0827	A_33_P3412418	AK097799	AK097799
32242	Homo sapiens inositol polyphosphate-5-phosphatase J (INPP5J), mRNA [NM_001002837]	INPP5J	-1.34829	0.392757	97.9812	38.4828	A_24_P284805	NM_001002837	NM_001002837
10176	Homo sapiens KDEL (Lys-Asp-Glu-Leu) containing 2 (KDELC2), mRNA [NM_153705]	KDELC2	-1.34503	0.393646	1401.18	551.571	A_33_P3214849	NM_153705	NM_153705
19015	Homo sapiens ST7 antisense RNA 1 (non-protein coding) (ST7-AS1), antisense RNA [NR_002330]	ST7-AS1	-1.34367	0.394017	501.229	197.493	A_32_P181297	NR_002330	NR_002330
54035	Homo sapiens ring finger protein 41 (RNF41), transcript variant 2, mRNA [NM_194358]	RNF41	-1.33881	0.395346	274.689	108.597	A_24_P244470	NM_194358	NM_194358
29306	lincRNA:chr19:56786159-56826202 reverse strand		-1.33324	0.396876	71.0381	28.1933	A_19_P00318135	lincRNA:chr19:56786159-56826202_R
8049	phosphodiesterase 4D interacting protein [Source:HGNC Symbol;Acc:15580] [ENST00000479369]		-1.33306	0.396927	712.325	282.741	A_33_P3337896	ENST00000479369	AK024906
60479	BROAD lincRNAs version v2 (http://www.broadinstitute.org/genome_bio/human_lincrnas/)	XLOC_003303	-1.33214	0.39718	71.698	28.477	A_19_P00318727	TCONS_00005401
34613	lincRNA:chr14:95873047-95878997 forward strand		-1.32956	0.397889	64.3593	25.6078	A_19_P00811517	lincRNA:chr14:95873047-95878997_F
32693	Homo sapiens hypothetical LOC440465 (FLJ90757), non-coding RNA [NR_026857]	FLJ90757	-1.32853	0.398174	479.808	191.047	A_33_P3285156	NR_026857	NR_026857
44358	chromosome 9 open reading frame 147 [Source:HGNC Symbol;Acc:31438] [ENST00000460965]	LOC100510491	-1.32191	0.400005	124.927	49.9712	A_33_P3357332	ENST00000460965	XM_003120641
31472	PREDICTED: Homo sapiens hypothetical LOC100506676, transcript variant 2 (LOC100506676), partial miscRNA [XR_109353]	LOC100506676	-1.32046	0.400408	5349.63	2142.03	A_33_P3258712	XR_109353	XR_109353
55970	Homo sapiens hypothetical LOC100129250 (LOC100129250), non-coding RNA [NR_033991]	LOC100129250	-1.32009	0.40051	381.338	152.73	A_24_P136641	NR_033991	NR_033991
54892	Homo sapiens deleted in lymphocytic leukemia 2-like (DLEU2L), non-coding RNA [NR_002771]	DLEU2L	-1.31998	0.40054	1100.42	440.761	A_33_P3286218	NR_002771	NR_002771
3243	Homo sapiens chromosome 22 open reading frame 36 (C22orf36), mRNA [NM_207644]	C22orf36	-1.31962	0.400639	168.292	67.4245	A_32_P198325	NM_207644	NM_207644
12518	Homo sapiens ATP-binding cassette, sub-family A (ABC1), member 8 (ABCA8), mRNA [NM_007168]	ABCA8	-1.31804	0.401079	55.5267	22.2706	A_23_P118615	NM_007168	NM_007168
4161	Homo sapiens cholinergic receptor, nicotinic, alpha 5 (CHRNA5), mRNA [NM_000745]	CHRNA5	-1.31798	0.401097	1189.12	476.954	A_23_P88691	NM_000745	NM_000745
20570	Homo sapiens ankyrin repeat and MYND domain containing 1 (ANKMY1), transcript variant 1, mRNA [NM_016552]	ANKMY1	-1.31588	0.401681	2007.01	806.177	A_33_P3315554	NM_016552	NM_016552
26150	Homo sapiens aspartylglucosaminidase (AGA), transcript variant 1, mRNA [NM_000027]	AGA	-1.30806	0.403862	790.863	319.4	A_23_P7099	NM_000027	NM_000027
57297	lincRNA:chr4:76462801-76476026 forward strand		-1.30726	0.404088	173.25	70.0082	A_19_P00324199	lincRNA:chr4:76462801-76476026_F
40843	Homo sapiens ring finger protein 43 (RNF43), mRNA [NM_017763]	RNF43	-1.30655	0.404285	2046.7	827.452	A_33_P3213029	NM_017763	NM_017763
11215	Homo sapiens mitochondrial intermediate peptidase (MIPEP), nuclear gene encoding mitochondrial protein, mRNA [NM_005932]	MIPEP	-1.30527	0.404645	140.92	57.0226	A_23_P117274	NM_005932	NM_005932
37452	Homo sapiens lectin, galactoside-binding, soluble, 9 (LGALS9), transcript variant 1, mRNA [NM_009587]	LGALS9	-1.30499	0.404724	89.8245	36.3542	A_23_P116557	NM_009587	NM_009587
15477	Homo sapiens AE binding protein 1 (AEBP1), mRNA [NM_001129]	AEBP1	-1.3039	0.40503	168.489	68.2429	A_23_P157299	NM_001129	NM_001129
7752	lincRNA:chr9:132255790-132266370 forward strand		-1.30168	0.405652	1259.53	510.93	A_19_P00317683	lincRNA:chr9:132255790-132266370_F
11141	lincRNA:chr11:65271755-65272266 reverse strand		-1.3011	0.405817	49774.6	20199.4	A_19_P00322422	lincRNA:chr11:65271755-65272266_R
19452	lincRNA:chr3:88135469-88178205 reverse strand		-1.30096	0.405855	64.4915	26.1742	A_19_P00321116	lincRNA:chr3:88135469-88178205_R
44793	Homo sapiens cytochrome b-245, beta polypeptide (CYBB), mRNA [NM_000397]	CYBB	-1.30022	0.406063	201.618	81.8696	A_24_P365767	NM_000397	NM_000397
38651	Homo sapiens polyglutamine binding protein 1 (PQBP1), transcript variant 8, mRNA [NM_001167989]	PQBP1	-1.30006	0.406108	1841.81	747.972	A_33_P3224371	NM_001167989	NM_001167989
40129	Homo sapiens forkhead box A1 (FOXA1), mRNA [NM_004496]	FOXA1	-1.29565	0.407353	59.0971	24.0734	A_23_P37127	NM_004496	NM_004496
46371	lincRNA:chr6:99968954-99979666 forward strand		-1.29436	0.407716	796.975	324.939	A_19_P00319525	lincRNA:chr6:99968954-99979666_F
37513	coenzyme Q4 homolog (S. cerevisiae) [Source:HGNC Symbol;Acc:19693] [ENST00000372875]	COQ4	-1.29419	0.407766	61.3348	25.0102	A_33_P3392330	ENST00000372875	AK301333
18066	Homo sapiens notch 2 N-terminal like (NOTCH2NL), mRNA [NM_203458]	NOTCH2NL	-1.2901	0.408923	809.768	331.132	A_33_P3212645	NM_203458	NM_203458
20489	Homo sapiens cDNA FLJ44616 fis, clone BRACE2012936. [AK126579]	LOC100130930	-1.28921	0.409175	111.496	45.6216	A_33_P3361584	AK126579	AK126579
611	lincRNA:chr6:80248431-80271605 forward strand		-1.28784	0.409565	89.9751	36.8507	A_19_P00332432	lincRNA:chr6:80248431-80271605_F
52170	Homo sapiens chemokine-like factor (CKLF), transcript variant 4, mRNA [NM_181641]	CKLF	-1.28575	0.410158	2346.83	962.57	A_23_P118061	NM_181641	NM_181641
38550	Homo sapiens myosin, heavy chain 3, skeletal muscle, embryonic (MYH3), mRNA [NM_002470]	MYH3	-1.28502	0.410366	203.57	83.5383	A_23_P26865	NM_002470	NM_002470
51028	Homo sapiens solute carrier family 12 (potassium/chloride transporters), member 4 (SLC12A4), transcript variant 1, mRNA [NM_005072]	SLC12A4	-1.28456	0.410497	189.882	77.9458	A_23_P389391	NM_005072	NM_005072
13637	Homo sapiens family with sequence similarity 107, member B (FAM107B), mRNA [NM_031453]	FAM107B	-1.28442	0.410535	103.906	42.6572	A_23_P149975	NM_031453	NM_031453
47591	Homo sapiens KIAA0649 (KIAA0649), mRNA [NM_014811]	KIAA0649	-1.28274	0.411015	107.719	44.2739	A_23_P146497	NM_014811	NM_014811
4486	Homo sapiens Wilms tumor 1 (WT1), transcript variant D, mRNA [NM_024426]	WT1	-1.28173	0.411301	105.752	43.4959	A_23_P116280	NM_024426	NM_024426
60887	Homo sapiens AVL9 homolog (S. cerevisiase) (AVL9), mRNA [NM_015060]	AVL9	-1.28014	0.411755	74.3847	30.6283	A_24_P272967	NM_015060	NM_015060
44828	lincRNA:chr11:86632345-86633090 reverse strand		-1.27955	0.411923	240.154	98.9247	A_19_P00315779	lincRNA:chr11:86632345-86633090_R
20064	Homo sapiens zinc finger protein 594 (ZNF594), mRNA [NM_032530]	ZNF594	-1.27838	0.412259	79.8319	32.9114	A_23_P321160	NM_032530	NM_032530
36771	Homo sapiens cathepsin H (CTSH), mRNA [NM_004390]	CTSH	-1.2776	0.41248	4343.06	1791.43	A_23_P14774	NM_004390	NM_004390
3368	Homo sapiens RAB4B, member RAS oncogene family (RAB4B), mRNA [NM_016154]	RAB4B	-1.27541	0.413107	101.577	41.9621	A_23_P16116	NM_016154	NM_016154
37561	A_33_P3421515		-1.27453	0.41336	3461.06	1430.67	A_33_P3421515
53461	Homo sapiens myocyte enhancer factor 2C (MEF2C), transcript variant 1, mRNA [NM_002397]	MEF2C	-1.27422	0.413448	2316.07	957.575	A_23_P320739	NM_002397	NM_002397
16638	Homo sapiens SET domain containing (lysine methyltransferase) 7 (SETD7), mRNA [NM_030648]	SETD7	-1.2731	0.41377	49.5951	20.5209	A_24_P251841	NM_030648	NM_030648
53589	Homo sapiens RAB GTPase activating protein 1-like (RABGAP1L), transcript variant 1, mRNA [NM_014857]	RABGAP1L	-1.27133	0.414278	333.172	138.026	A_23_P200325	NM_014857	NM_014857
10684	Homo sapiens RAS guanyl releasing protein 2 (calcium and DAG-regulated) (RASGRP2), transcript variant 2, mRNA [NM_153819]	RASGRP2	-1.27102	0.414366	2316.55	959.9	A_33_P3209960	NM_153819	NM_153819
7173	Homo sapiens solute carrier family 7 (anionic amino acid transporter light chain, xc- system), member 11 (SLC7A11), mRNA [NM_014331]	SLC7A11	-1.27084	0.414419	4609.83	1910.4	A_33_P3242623	NM_014331	NM_014331
43458	A_24_P281643		-1.27007	0.414641	654.585	271.418	A_24_P281643
11809	lincRNA:chr11:65272189-65272464 reverse strand		-1.26934	0.41485	3174.21	1316.82	A_19_P00321094	lincRNA:chr11:65272189-65272464_R
11674	Homo sapiens ATG2 autophagy related 2 homolog B (S. cerevisiae) (ATG2B), mRNA [NM_018036]	ATG2B	-1.26896	0.414959	440.995	182.995	A_33_P3342160	NM_018036	NM_018036
43537	lincRNA:chr2:224569557-224588760 reverse strand		-1.26759	0.415353	72.9117	30.2841	A_19_P00318706	lincRNA:chr2:224569557-224588760_R
35596	lincRNA:chr1:58878762-58889862 reverse strand		-1.26398	0.416395	88.3361	36.7826	A_19_P00803169	lincRNA:chr1:58878762-58889862_R
16472	Homo sapiens chromosome 10 open reading frame 88 pseudogene (LOC399815), non-coding RNA [NR_027282]	LOC399815	-1.26353	0.416522	221.987	92.4627	A_33_P3607359	NR_027282	NR_027282
1135	Homo sapiens SH2 domain containing 2A (SH2D2A), transcript variant 2, mRNA [NM_003975]	SH2D2A	-1.26191	0.416992	1824.01	760.599	A_23_P160618	NM_003975	NM_003975
25495	Homo sapiens notch 2 (NOTCH2), transcript variant 2, mRNA [NM_001200001]	NOTCH2	-1.26102	0.417249	200.657	83.724	A_33_P3258824	NM_001200001	NM_001200001
28442	Homo sapiens TSC22 domain family, member 2 (TSC22D2), mRNA [NM_014779]	TSC22D2	-1.25556	0.418831	187.872	78.6865	A_23_P92230	NM_014779	NM_014779
3976	Homo sapiens non-protein coding RNA 339 (NCRNA00339), transcript variant 1, non-coding RNA [NR_023918]	NCRNA00339	-1.2549	0.419022	341.972	143.294	A_23_P74252	NR_023918	NR_023918
59525	Homo sapiens syntaxin binding protein 5 (tomosyn) (STXBP5), transcript variant 2, mRNA [NM_001127715]	STXBP5	-1.25464	0.419097	385.349	161.499	A_23_P82047	NM_001127715	NM_001127715
52062	Homo sapiens zinc finger protein 275 (ZNF275), mRNA [NM_001080485]	ZNF275	-1.25389	0.419315	71.2169	29.8623	A_24_P194748	NM_001080485	NM_001080485
12052	Homo sapiens trinucleotide repeat containing 18 (TNRC18), mRNA [NM_001080495]	TNRC18	-1.25283	0.419625	322.266	135.231	A_23_P377434	NM_001080495	NM_001080495
62545	BROAD lincRNAs version v2 (http://www.broadinstitute.org/genome_bio/human_lincrnas/)	XLOC_013282	-1.25245	0.419734	412.893	173.305	A_19_P00322711	TCONS_00026762
32109	Homo sapiens PYD and CARD domain containing (PYCARD), transcript variant 1, mRNA [NM_013258]	PYCARD	-1.25244	0.419739	3372.55	1415.59	A_23_P26629	NM_013258	NM_013258
19472	Homo sapiens leptin receptor (LEPR), transcript variant 5, mRNA [NM_001198688]	LEPR	-1.25227	0.419788	1150.58	482.998	A_33_P3303449	NM_001198688	NM_001198688
54389	lincRNA:chr10:134136360-134144210 reverse strand		-1.25121	0.420096	98.7064	41.4662	A_19_P00801542	lincRNA:chr10:134136360-134144210_R
11633	Homo sapiens glucosidase, beta, acid (GBA), transcript variant 2, mRNA [NM_001005741]	GBA	-1.25089	0.420189	444.855	186.923	A_23_P201035	NM_001005741	NM_001005741
57441	Homo sapiens LIM and senescent cell antigen-like domains 3-like (LIMS3L), transcript variant 2, non-coding RNA [NR_038099]	LIMS3L	-1.25036	0.420344	63.2965	26.6063	A_33_P3262854	NR_038099	NR_038099
41028	PREDICTED: Homo sapiens hypothetical LOC729088 (LOC729088), miscRNA [XR_112950]	LOC729088	-1.24651	0.421467	258.231	108.836	A_32_P36143	XR_112950	XR_112950
46705	lincRNA:chr21:30749379-30901454 forward strand		-1.24403	0.422193	181.757	76.7364	A_19_P00808658	lincRNA:chr21:30749379-30901454_F
37324	Homo sapiens GIPC PDZ domain containing family, member 3 (GIPC3), mRNA [NM_133261]	GIPC3	-1.24397	0.422209	44.7375	18.8886	A_24_P118527	NM_133261	NM_133261
15575	Homo sapiens metastasis associated lung adenocarcinoma transcript 1 (non-protein coding) (MALAT1), non-coding RNA [NR_002819]	MALAT1	-1.24381	0.422257	2276.71	961.358	A_24_P873659	NR_002819	NR_002819
10388	lincRNA:chr9:132251021-132255864 forward strand		-1.24363	0.422308	139.714	59.0023	A_19_P00323022	lincRNA:chr9:132251021-132255864_F
60647	Homo sapiens apoptosis-associated tyrosine kinase (AATK), transcript variant 1, mRNA [NM_001080395]	AATK	-1.24314	0.422453	107.778	45.531	A_23_P10559	NM_001080395	NM_001080395
27250	Homo sapiens calneuron 1 (CALN1), transcript variant 1, mRNA [NM_031468]	CALN1	-1.24293	0.422513	139.635	58.9974	A_24_P380567	NM_031468	NM_031468
17842	Homo sapiens glucose 6 phosphatase, catalytic, 3 (G6PC3), transcript variant 1, mRNA [NM_138387]	G6PC3	-1.24248	0.422645	272.818	115.305	A_23_P55174	NM_138387	NM_138387
38619	Homo sapiens epithelial membrane protein 3 (EMP3), mRNA [NM_001425]	EMP3	-1.24184	0.422832	4319.13	1826.27	A_23_P119362	NM_001425	NM_001425
58239	Homo sapiens asparagine synthetase (glutamine-hydrolyzing) (ASNS), transcript variant 2, mRNA [NM_001673]	ASNS	-1.23758	0.424085	59148.3	25083.9	A_23_P145694	NM_001673	NM_001673
41318	lincRNA:chr14:71276672-71284022 forward strand		-1.23681	0.424309	60.4495	25.6493	A_19_P00807053	lincRNA:chr14:71276672-71284022_F
42537	A_33_P3212570		-1.2352	0.424783	706.982	300.314	A_33_P3212570
14551	Homo sapiens ring finger protein 217 (RNF217), mRNA [NM_152553]	RNF217	-1.23514	0.4248	148.586	63.1191	A_23_P353005	NM_152553	NM_152553
46743	Homo sapiens growth differentiation factor 11 (GDF11), mRNA [NM_005811]	GDF11	-1.23486	0.424883	477.853	203.032	A_23_P76102	NM_005811	NM_005811
36389	Homo sapiens small nucleolar RNA host gene 12 (non-protein coding) (SNHG12), non-coding RNA [NR_024127]	SNHG12	-1.23401	0.425133	4873.17	2071.75	A_23_P74581	NR_024127	NR_024127
39354	A_32_P75661		-1.23109	0.425997	96.638	41.1675	A_32_P75661	THC2544198
57036	Homo sapiens SAM domain, SH3 domain and nuclear localization signals 1 (SAMSN1), mRNA [NM_022136]	SAMSN1	-1.23056	0.426152	4761.72	2029.22	A_23_P29005	NM_022136	NM_022136
30726	Homo sapiens RAB11 family interacting protein 1 (class I) (RAB11FIP1), transcript variant 3, mRNA [NM_001002814]	RAB11FIP1	-1.22887	0.426651	5277.18	2251.51	A_23_P31873	NM_001002814	NM_001002814
56613	lincRNA:chr9:132251480-132266711 forward strand		-1.22852	0.426754	1444.49	616.441	A_19_P00322371	lincRNA:chr9:132251480-132266711_F
45839	Homo sapiens REST corepressor 2 (RCOR2), mRNA [NM_173587]	RCOR2	-1.22838	0.426795	573.524	244.777	A_33_P3211929	NM_173587	NM_173587
16907	Homo sapiens proline-rich protein HaeIII subfamily 2 (PRH2), transcript variant 1, mRNA [NM_005042]	PRH2	-1.22363	0.428205	199.292	85.3379	A_33_P3226377	NM_005042	NM_005042
27792	Homo sapiens proline-rich protein BstNI subfamily 4 (PRB4), mRNA [NM_002723]	PRB4	-1.22228	0.428604	72.4686	31.0604	A_33_P3216150	NM_002723	NM_002723
57205	Homo sapiens vasodilator-stimulated phosphoprotein (VASP), mRNA [NM_003370]	VASP	-1.21936	0.429474	1809.48	777.123	A_23_P119102	NM_003370	NM_003370
49482	Homo sapiens mature T-cell proliferation 1 neighbor (MTCP1NB), nuclear gene encoding mitochondrial protein, mRNA [NM_001018024]	MTCP1NB	-1.21794	0.429896	406.212	174.629	A_23_P11295	NM_001018024	NM_001018024
43408	Homo sapiens DCP1 decapping enzyme homolog B (S. cerevisiae) (DCP1B), mRNA [NM_152640]	DCP1B	-1.21743	0.430049	338.136	145.415	A_23_P313512	NM_152640	NM_152640
54590	Homo sapiens family with sequence similarity 129, member A (FAM129A), transcript variant 2, mRNA [NM_052966]	FAM129A	-1.21612	0.43044	560.868	241.42	A_24_P233786	NM_052966	NM_052966
58121	Homo sapiens homeobox B8 (HOXB8), mRNA [NM_024016]	HOXB8	-1.21581	0.430531	994.857	428.317	A_23_P370588	NM_024016	NM_024016
44267	Homo sapiens family with sequence similarity 27, member A (FAM27A), non-coding RNA [NR_024060]	FAM27A	-1.21572	0.430558	2073.09	892.584	A_24_P342096	NR_024060	NR_024060
45158	BROAD lincRNAs version v2 (http://www.broadinstitute.org/genome_bio/human_lincrnas/)	XLOC_009474	-1.21555	0.430609	397.112	171	A_19_P00331618	TCONS_00019666
27034	Homo sapiens PDZ and LIM domain 2 (mystique) (PDLIM2), transcript variant 3, mRNA [NM_198042]	PDLIM2	-1.21547	0.430634	243.714	104.952	A_33_P3311371	NM_198042	NM_198042
17755	lincRNA:chr6:99968924-99983135 forward strand		-1.21162	0.431784	406.036	175.32	A_19_P00318641	lincRNA:chr6:99968924-99983135_F
20155	Homo sapiens hypothetical protein LOC340109, mRNA (cDNA clone IMAGE:5578073), partial cds. [BC039509]	LOC643401	-1.21073	0.432049	302.832	130.838	A_33_P3821778	BC039509	BC039509
17285	lincRNA:chr9:132255696-132266160 forward strand		-1.21062	0.432083	834.278	360.478	A_19_P00321303	lincRNA:chr9:132255696-132266160_F
14181	Homo sapiens non-protein coding RNA 87 (NCRNA00087), non-coding RNA [NR_024493]	NCRNA00087	-1.20879	0.432633	69.0994	29.8946	A_32_P104432	NR_024493	NR_024493
24885	lincRNA:chr4:68586523-68587641 forward strand		-1.20702	0.433163	76.3555	33.0744	A_19_P00321263	lincRNA:chr4:68586523-68587641_F
28637	Homo sapiens ERO1-like (S. cerevisiae) (ERO1L), mRNA [NM_014584]	ERO1L	-1.20587	0.433509	713.66	309.378	A_23_P106145	NM_014584	NM_014584
9209	Homo sapiens hypothetical LOC389831 (LOC389831), mRNA [NM_001242480]	LOC389831	-1.20569	0.433563	738.047	319.99	A_32_P202703	NM_001242480	NM_001242480
40600	BROAD lincRNAs version v2 (http://www.broadinstitute.org/genome_bio/human_lincrnas/)	XLOC_011219	-1.20508	0.433744	205.228	89.0164	A_19_P00320723	TCONS_00023366
29217	Homo sapiens sphingomyelin phosphodiesterase, acid-like 3B (SMPDL3B), transcript variant 2, mRNA [NM_001009568]	SMPDL3B	-1.20502	0.433763	111.541	48.3821	A_23_P160881	NM_001009568	NM_001009568
51316	Homo sapiens hypothetical LOC642852 (LOC642852), non-coding RNA [NR_026943]	LOC642852	-1.20435	0.433964	401.961	174.436	A_32_P122940	NR_026943	NR_026943
11460	lincRNA:chr9:132255819-132266046 forward strand		-1.20341	0.434248	861.078	373.922	A_19_P00316745	lincRNA:chr9:132255819-132266046_F
6514	lincRNA:chr9:132251424-132266135 forward strand		-1.20256	0.434505	982.61	426.949	A_19_P00316063	lincRNA:chr9:132251424-132266135_F
11848	Homo sapiens lysophosphatidylcholine acyltransferase 1 (LPCAT1), mRNA [NM_024830]	LPCAT1	-1.20092	0.434999	211.46	91.9849	A_24_P406006	NM_024830	NM_024830
56811	Homo sapiens solute carrier family 26 (sulfate transporter), member 2 (SLC26A2), mRNA [NM_000112]	SLC26A2	-1.20009	0.435247	395.476	172.13	A_33_P3277447	NM_000112	NM_000112
54227	Homo sapiens phosphodiesterase 9A (PDE9A), transcript variant 1, mRNA [NM_002606]	PDE9A	-1.19978	0.435341	654.235	284.815	A_23_P29096	NM_002606	NM_002606
58315	Homo sapiens far upstream element (FUSE) binding protein 1 (FUBP1), mRNA [NM_003902]	FUBP1	-1.19866	0.43568	1778.33	774.781	A_23_P45699	NM_003902	NM_003902
22094	Homo sapiens ets variant 4 (ETV4), transcript variant 2, mRNA [NM_001079675]	ETV4	-1.19834	0.435775	216.045	94.1472	A_24_P416346	NM_001079675	NM_001079675
57401	Homo sapiens hypothetical LOC731779 (LOC731779), non-coding RNA [NR_024441]	LOC731779	-1.19778	0.435947	60.8129	26.5112	A_33_P3260964	NR_024441	NR_024441
9299	Homo sapiens DNA-damage regulated autophagy modulator 2 (DRAM2), mRNA [NM_178454]	DRAM2	-1.19129	0.437911	2125.03	930.573	A_24_P268160	NM_178454	NM_178454
48974	Homo sapiens potassium voltage-gated channel, Isk-related family, member 3 (KCNE3), mRNA [NM_005472]	KCNE3	-1.19055	0.438136	48.766	21.3661	A_23_P24948	NM_005472	NM_005472
41777	Homo sapiens phorbol-12-myristate-13-acetate-induced protein 1 (PMAIP1), mRNA [NM_021127]	PMAIP1	-1.18858	0.438736	1529.68	671.124	A_33_P3619171	NM_021127	NM_021127
58018	Homo sapiens F-box protein 16 (FBXO16), mRNA [NM_172366]	FBXO16	-1.18845	0.438775	63.7657	27.9788	A_23_P168847	NM_172366	NM_172366
32598	Homo sapiens inositol 1,4,5-trisphosphate receptor, type 3 (ITPR3), mRNA [NM_002224]	ITPR3	-1.18683	0.439267	650.503	285.745	A_23_P19517	NM_002224	NM_002224
49351	BROAD lincRNAs version v2 (http://www.broadinstitute.org/genome_bio/human_lincrnas/)	XLOC_009474	-1.18606	0.439503	297.934	130.943	A_19_P00321977	TCONS_00019666
19874	Homo sapiens ZXD family zinc finger C (ZXDC), transcript variant 1, mRNA [NM_025112]	ZXDC	-1.18601	0.439515	444.494	195.362	A_23_P303317	NM_025112	NM_025112
53397	Homo sapiens S100 calcium binding protein A11 (S100A11), mRNA [NM_005620]	S100A11	-1.18179	0.440804	1166.39	514.15	A_23_P126593	NM_005620	NM_005620
41755	Homo sapiens coiled-coil domain containing 134 (CCDC134), mRNA [NM_024821]	CCDC134	-1.18123	0.440974	78.6528	34.6839	A_24_P194420	NM_024821	NM_024821
48324	Homo sapiens bolA homolog 2B (E. coli) (BOLA2B), mRNA [NM_001039182]	BOLA2B	-1.1797	0.441444	8129.05	3588.52	A_32_P53486	NM_001039182	NM_001039182
53407	Homo sapiens early growth response 1 (EGR1), mRNA [NM_001964]	EGR1	-1.17903	0.441648	8721.09	3851.66	A_23_P214080	NM_001964	NM_001964
53450	Homo sapiens protein phosphatase, Mg2+/Mn2+ dependent, 1N (putative) (PPM1N), mRNA [NM_001080401]	PPM1N	-1.17847	0.44182	457.321	202.053	A_23_P141893	NM_001080401	NM_001080401
44890	PREDICTED: Homo sapiens hypothetical LOC644192 (LOC644192), partial miscRNA [XR_109225]	LOC644192	-1.17663	0.442384	189.828	83.9769	A_24_P795371	XR_109225	XR_109225
30023	Homo sapiens Kruppel-like factor 2 (lung) (KLF2), mRNA [NM_016270]	KLF2	-1.17661	0.44239	536.716	237.438	A_23_P119196	NM_016270	NM_016270
5750	Homo sapiens cDNA FLJ77364 complete cds, highly similar to Homo sapiens ankyrin repeat domain 19 (ANKRD19), mRNA. [AK292218]	ANKRD19P	-1.17531	0.442787	377.662	167.224	A_33_P3236698	AK292218	AK292218
10904	Homo sapiens hypothetical LOC100129034 (LOC100129034), non-coding RNA [NR_027406]	LOC100129034	-1.1741	0.443161	45.5866	20.2022	A_32_P91042	NR_027406	NR_027406
11656	Homo sapiens SPRY domain containing 4 (SPRYD4), mRNA [NM_207344]	SPRYD4	-1.17116	0.444064	835.293	370.924	A_23_P411612	NM_207344	NM_207344
24080	Homo sapiens runt-related transcription factor 1 (RUNX1), transcript variant 2, mRNA [NM_001001890]	RUNX1	-1.1705	0.444268	6114.91	2716.66	A_33_P3211804	NM_001001890	NM_001001890
723	Homo sapiens cDNA FLJ33932 fis, clone CTONG2017798. [AK091251]		-1.17009	0.444394	119.214	52.9778	A_33_P3244991	AK091251	AK091251
4303	Homo sapiens transmembrane protein 87B (TMEM87B), mRNA [NM_032824]	TMEM87B	-1.16609	0.445626	236.575	105.424	A_23_P91076	NM_032824	NM_032824
24480	Homo sapiens apolipoprotein B mRNA editing enzyme, catalytic polypeptide-like 3B (APOBEC3B), mRNA [NM_004900]	APOBEC3B	-1.16608	0.44563	464.57	207.027	A_24_P66027	NM_004900	NM_004900
32743	Homo sapiens matrix-remodelling associated 7 (MXRA7), transcript variant 2, mRNA [NM_001008529]	MXRA7	-1.16559	0.445783	151.582	67.5726	A_24_P810697	NM_001008529	NM_001008529
55650	Homo sapiens solute carrier family 7 (amino acid transporter light chain, L system), member 5 (SLC7A5), mRNA [NM_003486]	SLC7A5	-1.16529	0.445876	2912.13	1298.45	A_24_P335620	NM_003486	NM_003486
29613	lincRNA:chr10:49927719-49938069 reverse strand		-1.16516	0.445914	44.5758	19.877	A_19_P00325588	lincRNA:chr10:49927719-49938069_R
61105	Homo sapiens tigger transposable element derived 1 (TIGD1), mRNA [NM_145702]	TIGD1	-1.16409	0.446246	387.533	172.935	A_23_P120170	NM_145702	NM_145702
35064	Homo sapiens coiled-coil domain containing 18 (CCDC18), mRNA [NM_206886]	CCDC18	-1.16324	0.446508	1034.25	461.802	A_33_P3327165	NM_206886	NM_206886
16969	Homo sapiens keratin 222 (KRT222), mRNA [NM_152349]	KRT222	-1.16072	0.44729	395.367	176.844	A_23_P425925	NM_152349	NM_152349
36893	BROAD lincRNAs version v2 (http://www.broadinstitute.org/genome_bio/human_lincrnas/)	XLOC_003870	-1.16001	0.447511	67.314	30.1237	A_19_P00322929	TCONS_00007711
23605	lincRNA:chr13:65807549-66089674 forward strand		-1.15887	0.447862	443.848	198.783	A_19_P00801293	lincRNA:chr13:65807549-66089674_F
55424	lincRNA:chr3:36919496-36994321 forward strand		-1.15834	0.448028	276.19	123.741	A_19_P00811620	lincRNA:chr3:36919496-36994321_F
37576	Homo sapiens phospholysine phosphohistidine inorganic pyrophosphate phosphatase (LHPP), transcript variant 1, mRNA [NM_022126]	LHPP	-1.15759	0.448262	468.153	209.855	A_24_P355493	NM_022126	NM_022126
51860	Homo sapiens neuroepithelial cell transforming 1 (NET1), transcript variant 1, mRNA [NM_001047160]	NET1	-1.15746	0.448301	1424.19	638.465	A_33_P3210085	NM_001047160	NM_001047160
38309	lincRNA:chr6:28083684-28084323 reverse strand		-1.1574	0.448321	174.045	78.0281	A_19_P00315667	lincRNA:chr6:28083684-28084323_R
41290	Homo sapiens hypothetical LOC100289650 (LOC100289650), non-coding RNA [NR_036584]	LOC100289650	-1.15658	0.448575	62.332	27.9606	A_33_P3520738	NR_036584	NR_036584
49414	Homo sapiens extended synaptotagmin-like protein 1 (ESYT1), transcript variant 2, mRNA [NM_015292]	ESYT1	-1.15611	0.44872	1183.45	531.039	A_23_P150852	NM_015292	NM_015292
48546	Homo sapiens tetratricopeptide repeat domain 8 (TTC8), transcript variant 1, mRNA [NM_144596]	TTC8	-1.15528	0.448978	577.011	259.066	A_32_P169735	NM_144596	NM_144596
23874	Homo sapiens chromosome 1 open reading frame 56 (C1orf56), mRNA [NM_017860]	C1orf56	-1.15244	0.449864	73.5647	33.0941	A_33_P3381454	NM_017860	NM_017860
33251	Homo sapiens transient receptor potential cation channel, subfamily V, member 2 (TRPV2), mRNA [NM_016113]	TRPV2	-1.15163	0.450116	5339.97	2403.61	A_23_P207911	NM_016113	NM_016113
17600	Homo sapiens androgen-induced 1 (AIG1), mRNA [NM_016108]	AIG1	-1.15128	0.450224	251.949	113.434	A_33_P3416563	NM_016108	NM_016108
7436	Homo sapiens cDNA FLJ90806 fis, clone Y79AA1000750. [AK075287]	SPC24	-1.1498	0.450687	2609.45	1176.04	A_24_P314571	AK075287	AK075287
31678	Homo sapiens SH2B adaptor protein 3 (SH2B3), mRNA [NM_005475]	SH2B3	-1.14906	0.450917	1080.68	487.298	A_24_P201739	NM_005475	NM_005475
21219	Homo sapiens jub, ajuba homolog (Xenopus laevis) (JUB), transcript variant 1, mRNA [NM_032876]	JUB	-1.14893	0.45096	73.1136	32.9713	A_23_P54055	NM_032876	NM_032876
18259	Homo sapiens ATP1A1 opposite strand (ATP1A1OS), transcript variant 3, non-coding RNA [NR_024126]	ATP1A1OS	-1.14873	0.451023	102.703	46.3213	A_23_P149695	NR_024126	NR_024126
4203	Homo sapiens phosphatidic acid phosphatase type 2B (PPAP2B), mRNA [NM_003713]	PPAP2B	-1.14841	0.451122	102.244	46.1247	A_23_P201808	NM_003713	NM_003713
61863	Homo sapiens calcium binding protein 39 (CAB39), transcript variant 2, mRNA [NM_001130849]	CAB39	-1.14589	0.45191	369.429	166.949	A_33_P3316293	NM_001130849	NM_001130849
51643	Homo sapiens histidine rich calcium binding protein (HRC), mRNA [NM_002152]	HRC	-1.14494	0.452209	174.911	79.0962	A_23_P142125	NM_002152	NM_002152
61798	Homo sapiens cystathionase (cystathionine gamma-lyase) (CTH), transcript variant 1, mRNA [NM_001902]	CTH	-1.14408	0.45248	4502.12	2037.12	A_23_P126103	NM_001902	NM_001902
36218	Homo sapiens DAN domain family, member 5 (DAND5), mRNA [NM_152654]	DAND5	-1.14353	0.452652	162.099	73.3744	A_23_P435636	NM_152654	NM_152654
45046	Homo sapiens zinc finger, CCHC domain containing 14 (ZCCHC14), mRNA [NM_015144]	ZCCHC14	-1.14339	0.452696	333.799	151.11	A_23_P100420	NM_015144	NM_015144
23882	Homo sapiens thioredoxin domain containing 12 (endoplasmic reticulum) (TXNDC12), mRNA [NM_015913]	TXNDC12	-1.14288	0.452854	1027.77	465.431	A_23_P200199	NM_015913	NM_015913
25589	Homo sapiens EPH receptor B6 (EPHB6), mRNA [NM_004445]	EPHB6	-1.14248	0.452981	180.588	81.8028	A_23_P145935	NM_004445	NM_004445
55375	lincRNA:chr4:15670037-15683240 reverse strand		-1.14003	0.453749	102.343	46.4378	A_19_P00318057	lincRNA:chr4:15670037-15683240_R
36795	lincRNA:chrX:130825494-130847879 reverse strand		-1.13893	0.454096	47.2691	21.4647	A_19_P00324587	lincRNA:chrX:130825494-130847879_R
16101	Homo sapiens tetratricopeptide repeat domain 15 (TTC15), mRNA [NM_016030]	TTC15	-1.13775	0.454469	1735.89	788.91	A_23_P256835	NM_016030	NM_016030
62854	Homo sapiens solute carrier family 25, member 45 (SLC25A45), transcript variant 1, mRNA [NM_182556]	SLC25A45	-1.13469	0.455432	592.061	269.644	A_23_P422511	NM_182556	NM_182556
42767	formin binding protein 1 [Source:HGNC Symbol;Acc:17069] [ENST00000355681]	FNBP1	-1.12908	0.457207	225.551	103.124	A_33_P3367565	ENST00000355681	AK023681
54125	Homo sapiens atlastin GTPase 3 (ATL3), mRNA [NM_015459]	ATL3	-1.12759	0.457679	2298.64	1052.04	A_23_P105028	NM_015459	NM_015459
60467	Homo sapiens polo-like kinase 3 (PLK3), mRNA [NM_004073]	PLK3	-1.12689	0.457901	1232.03	564.148	A_23_P51646	NM_004073	NM_004073
27395	Homo sapiens galactosamine (N-acetyl)-6-sulfate sulfatase (GALNS), mRNA [NM_000512]	GALNS	-1.12684	0.457919	104.875	48.0244	A_23_P106562	NM_000512	NM_000512
6758	lincRNA:chr12:132604372-132617672 forward strand		-1.12632	0.458083	659.74	302.216	A_19_P00802885	lincRNA:chr12:132604372-132617672_F
658	Homo sapiens Cbp/p300-interacting transactivator, with Glu/Asp-rich carboxy-terminal domain, 1 (CITED1), transcript variant 1, mRNA [NM_004143]	CITED1	-1.12596	0.458197	224.603	102.912	A_23_P73526	NM_004143	NM_004143
34394	Homo sapiens ankyrin repeat domain 26 (ANKRD26), mRNA [NM_014915]	ANKRD26	-1.12485	0.45855	191.7	87.904	A_23_P115597	NM_014915	NM_014915
15640	Homo sapiens glutamic pyruvate transaminase (alanine aminotransferase) 2 (GPT2), transcript variant 1, mRNA [NM_133443]	GPT2	-1.12464	0.458616	356.406	163.453	A_23_P37892	NM_133443	NM_133443
21159	Homo sapiens mitochondrial methionyl-tRNA formyltransferase (MTFMT), nuclear gene encoding mitochondrial protein, mRNA [NM_139242]	MTFMT	-1.12391	0.458849	416.58	191.148	A_23_P117727	NM_139242	NM_139242
33534	cytochrome P450, family 17, subfamily A, polypeptide 1 opposite strand [Source:HGNC Symbol;Acc:31671] [ENST00000369884]		-1.12381	0.45888	45.0045	20.6517	A_33_P3236986	ENST00000369884	XR_114425
1333	lincRNA:chr12:4338214-4366164 reverse strand		-1.12007	0.460071	52.2373	24.0329	A_19_P00801423	lincRNA:chr12:4338214-4366164_R
26624	Homo sapiens LIM and senescent cell antigen-like domains 2 (LIMS2), transcript variant 5, mRNA [NM_001161404]	LIMS2	-1.11889	0.460448	176.793	81.404	A_33_P3268304	NM_001161404	NM_001161404
49346	Homo sapiens apolipoprotein L, 6 (APOL6), mRNA [NM_030641]	APOL6	-1.11867	0.460519	211.962	97.6124	A_24_P941167	NM_030641	NM_030641
58348	Homo sapiens RAB30, member RAS oncogene family (RAB30), mRNA [NM_014488]	RAB30	-1.11812	0.460693	218.624	100.718	A_24_P167338	NM_014488	NM_014488
7949	PREDICTED: Homo sapiens hypothetical LOC728975 (LOC728975), partial miscRNA [XR_114496]	LOC728975	-1.11761	0.460856	121.283	55.8938	A_33_P3337019	XR_114496	XR_114496
17956	Homo sapiens collagen triple helix repeat containing 1 (CTHRC1), mRNA [NM_138455]	CTHRC1	-1.11407	0.46199	42.1	19.4498	A_23_P111888	NM_138455	NM_138455
27236	Homo sapiens erythrocyte membrane protein band 4.1 (elliptocytosis 1, RH-linked) (EPB41), transcript variant 4, mRNA [NM_203342]	EPB41	-1.11382	0.462068	98.3179	45.4296	A_23_P351	NM_203342	NM_203342
209	Homo sapiens aldehyde dehydrogenase 1 family, member A2 (ALDH1A2), transcript variant 3, mRNA [NM_170697]	ALDH1A2	-1.11374	0.462094	3198.24	1477.89	A_24_P73577	NM_170697	NM_170697
50251	Homo sapiens PYD (pyrin domain) containing 1 (PYDC1), mRNA [NM_152901]	PYDC1	-1.11343	0.462194	253.947	117.373	A_23_P407614	NM_152901	NM_152901
43169	Homo sapiens protein phosphatase 1, regulatory (inhibitor) subunit 1C (PPP1R1C), mRNA [NM_001080545]	PPP1R1C	-1.11321	0.462264	311.318	143.911	A_32_P66364	NM_001080545	NM_001080545
32042	lincRNA:chr3:37218471-37224846 forward strand		-1.11193	0.462674	151.149	69.9325	A_19_P00804134	lincRNA:chr3:37218471-37224846_F
39400	Homo sapiens hypothetical gene supported by BC000922, mRNA (cDNA clone IMAGE:3447073), partial cds. [BC000922]	LOC400684	-1.11101	0.46297	54.0279	25.0133	A_33_P3640101	BC000922	BC000922
7041	Homo sapiens transmembrane protein 185B (TMEM185B), mRNA [NM_024121]	TMEM185B	-1.11088	0.463011	210.788	97.5974	A_23_P119789	NM_024121	NM_024121
42118	lincRNA:chr3:110200385-110350785 forward strand		-1.11	0.463296	90.9708	42.1464	A_19_P00803108	lincRNA:chr3:110200385-110350785_F
22370	Homo sapiens EP300 interacting inhibitor of differentiation 2B (EID2B), mRNA [NM_152361]	EID2B	-1.10941	0.463484	64.3431	29.822	A_23_P368259	NM_152361	NM_152361
7353	Homo sapiens glucan (1,4-alpha-), branching enzyme 1 (GBE1), mRNA [NM_000158]	GBE1	-1.10845	0.463792	875.628	406.109	A_23_P121082	NM_000158	NM_000158
2920	Homo sapiens thyroid hormone receptor, beta (erythroblastic leukemia viral (v-erb-a) oncogene homolog 2, avian) (THRB), transcript variant 3, mRNA [NM_001128177]	THRB	-1.10729	0.464165	216.629	100.552	A_33_P3663974	NM_001128177	NM_001128177
49476	Homo sapiens polo-like kinase 5 (PLK5), non-coding RNA [NR_026557]	PLK5	-1.10648	0.464427	152.679	70.9082	A_32_P50223	NR_026557	NR_026557
3784	lincRNA:chr3:130569543-130575125 forward strand		-1.10459	0.465035	271.653	126.328	A_19_P00317360	lincRNA:chr3:130569543-130575125_F
40718	Homo sapiens SLIT-ROBO Rho GTPase activating protein 2 (SRGAP2), transcript variant 2, mRNA [NM_001042758]	SRGAP2	-1.10378	0.465295	1343.59	625.163	A_33_P3213772	NM_001042758	NM_001042758
30055	Homo sapiens glutaredoxin (thioltransferase) (GLRX), transcript variant 1, mRNA [NM_002064]	GLRX	-1.10135	0.466079	528.093	246.133	A_23_P69908	NM_002064	NM_002064
3709	Homo sapiens chloride intracellular channel 4 (CLIC4), nuclear gene encoding mitochondrial protein, mRNA [NM_013943]	CLIC4	-1.10071	0.466288	816.636	380.787	A_33_P3373364	NM_013943	NM_013943
25152	Homo sapiens hepcidin antimicrobial peptide (HAMP), mRNA [NM_021175]	HAMP	-1.09609	0.467782	388.6	181.78	A_33_P3336720	NM_021175	NM_021175
38477	Homo sapiens Hermansky-Pudlak syndrome 3 (HPS3), mRNA [NM_032383]	HPS3	-1.0954	0.468007	69.1155	32.3465	A_23_P40821	NM_032383	NM_032383
57462	Homo sapiens Rab geranylgeranyltransferase, beta subunit (RABGGTB), mRNA [NM_004582]	RABGGTB	-1.09213	0.46907	3876.45	1818.32	A_24_P336705	NM_004582	NM_004582
54652	Homo sapiens enoyl CoA hydratase domain containing 3 (ECHDC3), nuclear gene encoding mitochondrial protein, mRNA [NM_024693]	ECHDC3	-1.09173	0.469198	281.881	132.258	A_24_P343621	NM_024693	NM_024693
14146	Homo sapiens radial spoke 3 homolog (Chlamydomonas) (RSPH3), mRNA [NM_031924]	RSPH3	-1.08854	0.470238	107.828	50.705	A_23_P59397	NM_031924	NM_031924
54557	BROAD lincRNAs version v2 (http://www.broadinstitute.org/genome_bio/human_lincrnas/)	XLOC_008925	-1.08839	0.470287	80.2851	37.757	A_19_P00802238	TCONS_00018589
44001	Homo sapiens numb homolog (Drosophila)-like (NUMBL), mRNA [NM_004756]	NUMBL	-1.08824	0.470336	289.229	136.035	A_33_P3225091	NM_004756	NM_004756
41109	Homo sapiens S100 calcium binding protein A16 (S100A16), mRNA [NM_080388]	S100A16	-1.08812	0.470373	768.82	361.632	A_23_P147918	NM_080388	NM_080388
14037	Homo sapiens neuroblastoma breakpoint family, member 22, pseudogene (NBPF22P), non-coding RNA [NR_003719]	NBPF22P	-1.08785	0.470463	142.247	66.922	A_23_P399251	NR_003719	NR_003719
41959	Homo sapiens FK506 binding protein 9, 63 kDa (FKBP9), mRNA [NM_007270]	FKBP9	-1.08714	0.470692	738.53	347.62	A_23_P334709	NM_007270	NM_007270
35417	Homo sapiens natural cytotoxicity triggering receptor 1 (NCR1), transcript variant 1, mRNA [NM_004829]	NCR1	-1.08614	0.471021	62.3023	29.3457	A_33_P3571824	NM_004829	NM_004829
55428	Homo sapiens transmembrane and coiled-coil domains 7 (TMCO7), mRNA [NM_024562]	TMCO7	-1.08603	0.471056	218.067	102.722	A_33_P3352782	NM_024562	NM_024562
59932	Homo sapiens cathepsin L2 (CTSL2), transcript variant 1, mRNA [NM_001333]	CTSL2	-1.0859	0.471098	580.754	273.592	A_23_P146456	NM_001333	NM_001333
53769	lincRNA:chr5:98265700-98277125 forward strand		-1.08578	0.471137	54.5127	25.6829	A_19_P00330495	lincRNA:chr5:98265700-98277125_F
26947	Homo sapiens stratifin (SFN), mRNA [NM_006142]	SFN	-1.08571	0.47116	78.6224	37.0438	A_33_P3389286	NM_006142	NM_006142
19425	BROAD lincRNAs version v2 (http://www.broadinstitute.org/genome_bio/human_lincrnas/)	XLOC_003204	-1.08414	0.471674	67.7899	31.9748	A_19_P00320716	TCONS_00005803
54602	lincRNA:chr4:47840518-47846712 reverse strand		-1.08395	0.471734	438.133	206.683	A_19_P00803938	lincRNA:chr4:47840518-47846712_R
39820	Homo sapiens C1q and tumor necrosis factor related protein 3 (C1QTNF3), transcript variant 2, mRNA [NM_181435]	C1QTNF3	-1.08357	0.471858	56.4717	26.6466	A_23_P122068	NM_181435	NM_181435
18931	Homo sapiens histone cluster 1, H1c (HIST1H1C), mRNA [NM_005319]	HIST1H1C	-1.08211	0.472339	121651	57460.4	A_23_P122443	NM_005319	NM_005319
2129	BROAD lincRNAs version v2 (http://www.broadinstitute.org/genome_bio/human_lincrnas/)	XLOC_004323	-1.08063	0.472822	656.327	310.325	A_19_P00318559	TCONS_00009241
25360	Homo sapiens transmembrane protein 67 (TMEM67), transcript variant 1, mRNA [NM_153704]	TMEM67	-1.08003	0.47302	56.6322	26.7881	A_23_P429581	NM_153704	NM_153704
12639	lincRNA:chr4:128758375-128769050 reverse strand		-1.07959	0.473164	71.2918	33.7327	A_19_P00801386	lincRNA:chr4:128758375-128769050_R
12168	PREDICTED: Homo sapiens hypothetical protein LOC100508996 (LOC100508996), mRNA [XM_003120761]	LOC100508996	-1.07873	0.473447	512.611	242.694	A_32_P192594	XM_003120761	XM_003120761
32198	Homo sapiens tRNA aspartic acid methyltransferase 1 (TRDMT1), mRNA [NM_004412]	TRDMT1	-1.07855	0.473505	164.123	77.713	A_23_P115636	NM_004412	NM_004412
652	lincRNA:chr15:49013058-49023258 reverse strand		-1.07837	0.473565	51.6009	24.4364	A_19_P00329408	lincRNA:chr15:49013058-49023258_R
47135	Homo sapiens smoothened, frizzled family receptor (SMO), mRNA [NM_005631]	SMO	-1.07796	0.473697	129.853	61.5111	A_23_P70818	NM_005631	NM_005631
48926	Homo sapiens ATR interacting protein (ATRIP), transcript variant 2, mRNA [NM_032166]	ATRIP	-1.07757	0.473826	153.014	72.502	A_23_P501770	NM_032166	NM_032166
35915	Homo sapiens ankyrin repeat, family A (RFXANK-like), 2 (ANKRA2), mRNA [NM_023039]	ANKRA2	-1.07721	0.473946	411.069	194.824	A_24_P337397	NM_023039	NM_023039
54098	PREDICTED: Homo sapiens hypothetical protein LOC100505695 (LOC100505695), mRNA [XM_003118514]	LOC100505695	-1.07708	0.473987	269.62	127.796	A_32_P88231	XM_003118514	XM_003118514
46842	Homo sapiens lysosomal protein transmembrane 4 beta (LAPTM4B), mRNA [NM_018407]	LAPTM4B	-1.07651	0.474174	4274.25	2026.74	A_24_P414999	NM_018407	NM_018407
1059	Homo sapiens plexin D1 (PLXND1), mRNA [NM_015103]	PLXND1	-1.07555	0.47449	324.486	153.965	A_24_P376391	NM_015103	NM_015103
5898	Homo sapiens chromosome 1 open reading frame 213 (C1orf213), transcript variant 1, non-coding RNA [NR_033690]	C1orf213	-1.07524	0.474592	525.55	249.422	A_23_P362228	NR_033690	NR_033690
57287	Homo sapiens N-acetylneuraminate pyruvate lyase (dihydrodipicolinate synthase) (NPL), transcript variant 2, mRNA [NM_001200050]	NPL	-1.07454	0.474824	198.537	94.2702	A_33_P3316456	NM_001200050	NM_001200050
51208	Homo sapiens cDNA clone IMAGE:4798973. [BC018040]	CCDC157	-1.0737	0.4751	185.5	88.1312	A_33_P3213767	BC018040	BC018040
23463	Homo sapiens kinesin light chain 2 (KLC2), transcript variant 2, mRNA [NM_001134774]	KLC2	-1.07148	0.47583	2308.28	1098.35	A_33_P3219895	NM_001134774	NM_001134774
47557	Homo sapiens RAB13, member RAS oncogene family (RAB13), mRNA [NM_002870]	RAB13	-1.07076	0.476067	588.764	280.291	A_23_P46369	NM_002870	NM_002870
19539	Homo sapiens transmembrane protein 167B (TMEM167B), mRNA [NM_020141]	TMEM167B	-1.06948	0.476492	785.898	374.474	A_33_P3218356	NM_020141	NM_020141
42200	Homo sapiens chromosome 11 open reading frame 61 (C11orf61), mRNA [NM_024631]	C11orf61	-1.06946	0.476496	48.5074	23.1136	A_23_P52885	NM_024631	NM_024631
45925	Homo sapiens solute carrier family 33 (acetyl-CoA transporter), member 1 (SLC33A1), transcript variant 2, mRNA [NM_001190992]	SLC33A1	-1.06928	0.476557	137.267	65.4153	A_33_P3251108	NM_001190992	NM_001190992
7655	lincRNA:chr14:21670160-21677035 forward strand		-1.06927	0.476559	68.7081	32.7435	A_19_P00805240	lincRNA:chr14:21670160-21677035_F
54384	Homo sapiens active BCR-related gene (ABR), transcript variant 1, mRNA [NM_021962]	ABR	-1.06907	0.476627	781.319	372.398	A_23_P503182	NM_021962	NM_021962
23794	Homo sapiens myeloid-associated differentiation marker (MYADM), transcript variant 1, mRNA [NM_001020818]	MYADM	-1.06856	0.476796	2699.14	1286.94	A_23_P27584	NM_001020818	NM_001020818
57261	PREDICTED: Homo sapiens hypothetical LOC100506845 (LOC100506845), partial miscRNA [XR_110608]	LOC100506845	-1.06807	0.476957	614.855	293.259	A_32_P180265	XR_110608	XR_110608
18320	Homo sapiens hypothetical LOC644656 (LOC644656), non-coding RNA [NR_036539]	LOC644656	-1.06755	0.477127	1319.64	629.636	A_33_P3668839	NR_036539	NR_036539
30664	Homo sapiens RAS-like, family 10, member A (RASL10A), transcript variant 2, mRNA [NM_001007279]	RASL10A	-1.06684	0.477364	167.934	80.1655	A_23_P166400	NM_001007279	NM_001007279
7068	Homo sapiens alpha-1-B glycoprotein (A1BG), mRNA [NM_130786]	A1BG	-1.06629	0.477545	184.15	87.9396	A_33_P3685216	NM_130786	NM_130786
8308	Homo sapiens defensin, beta 133 (DEFB133), mRNA [NM_001166478]	DEFB133	-1.0657	0.47774	45.5486	21.7604	A_33_P3410889	NM_001166478	NM_001166478
48695	lincRNA:chr19:28266143-28266711 reverse strand		-1.06531	0.477871	231.616	110.683	A_19_P00317529	lincRNA:chr19:28266143-28266711_R
38125	Homo sapiens integrin, alpha 5 (fibronectin receptor, alpha polypeptide) (ITGA5), mRNA [NM_002205]	ITGA5	-1.06471	0.478067	264.837	126.61	A_23_P36562	NM_002205	NM_002205
31819	Homo sapiens WD repeat domain 66 (WDR66), transcript variant 1, mRNA [NM_144668]	WDR66	-1.06451	0.478134	489.457	234.026	A_24_P179504	NM_144668	NM_144668
25001	Homo sapiens carbonic anhydrase XIII (CA13), mRNA [NM_198584]	CA13	-1.06441	0.478167	626.515	299.579	A_23_P381714	NM_198584	NM_198584
48170	Homo sapiens small ArfGAP2 (SMAP2), transcript variant 1, mRNA [NM_022733]	SMAP2	-1.06437	0.478182	1044.26	499.347	A_23_P406330	NM_022733	NM_022733
21250	lincRNA:chr11:65202405-65204229 forward strand		-1.06428	0.478212	73.9452	35.3615	A_19_P00320033	lincRNA:chr11:65202405-65204229_F
27609	Homo sapiens ATP-binding cassette, sub-family C (CFTR/MRP), member 6 (ABCC6), transcript variant 2, mRNA [NM_001079528]	ABCC6	-1.06423	0.478229	411.818	196.944	A_23_P15272	NM_001079528	NM_001079528
18717	Homo sapiens leucine rich repeat and coiled-coil domain containing 1 (LRRCC1), mRNA [NM_033402]	LRRCC1	-1.06377	0.478379	395.968	189.423	A_23_P157527	NM_033402	NM_033402
20304	lincRNA:chr3:47207196-47217796 forward strand		-1.06272	0.47873	563.157	269.6	A_19_P00813474	lincRNA:chr3:47207196-47217796_F
1724	Homo sapiens growth factor receptor-bound protein 10 (GRB10), transcript variant 4, mRNA [NM_001001555]	GRB10	-1.06202	0.47896	6293.15	3014.16	A_23_P122863	NM_001001555	NM_001001555
35690	lincRNA:chr9:132251423-132266198 forward strand		-1.062	0.478969	783.794	375.413	A_19_P00319675	lincRNA:chr9:132251423-132266198_F
29289	Homo sapiens cDNA FLJ46531 fis, clone THYMU3036310. [AK128388]		-1.06137	0.479177	218.324	104.616	A_33_P3314166	AK128388	AK128388
18985	Homo sapiens caspase recruitment domain family, member 6 (CARD6), mRNA [NM_032587]	CARD6	-1.06068	0.479407	101.793	48.8004	A_23_P41854	NM_032587	NM_032587
55372	lincRNA:chr5:34044618-34053161 reverse strand		-1.06062	0.479426	56.7012	27.184	A_19_P00804253	lincRNA:chr5:34044618-34053161_R
37854	Homo sapiens cDNA clone IMAGE:3867353. [BC024732]		-1.06	0.479632	53.7663	25.788	A_33_P3359168	BC024732	BC024732
58441	Homo sapiens ankyrin repeat domain 5 (ANKRD5), transcript variant 1, mRNA [NM_022096]	ANKRD5	-1.05961	0.479761	163.52	78.4504	A_23_P256047	NM_022096	NM_022096
27899	Homo sapiens acyl-CoA dehydrogenase family, member 10 (ACAD10), transcript variant 2, mRNA [NM_025247]	ACAD10	-1.05955	0.479782	125.525	60.2245	A_23_P25348	NM_025247	NM_025247
16761	Homo sapiens histone cluster 1, H3b (HIST1H3B), mRNA [NM_003537]	HIST1H3B	-1.05951	0.479794	16628.2	7978.12	A_23_P93258	NM_003537	NM_003537
11778	lincRNA:chr4:53579544-53580304 forward strand		-1.05831	0.480194	133.12	63.9235	A_19_P00316494	lincRNA:chr4:53579544-53580304_F
59707	Homo sapiens pannexin 1 (PANX1), mRNA [NM_015368]	PANX1	-1.05793	0.480322	534.798	256.875	A_33_P3370404	NM_015368	NM_015368
26986	lincRNA:chr11:65190190-65214674 forward strand		-1.05779	0.480366	381.815	183.411	A_19_P00809313	lincRNA:chr11:65190190-65214674_F
17811	lincRNA:chr2:157003729-157110279 reverse strand		-1.05742	0.480491	135.787	65.2445	A_19_P00801982	lincRNA:chr2:157003729-157110279_R
35632	Homo sapiens MDS1 and EVI1 complex locus (MECOM), transcript variant 2, mRNA [NM_005241]	MECOM	-1.05686	0.480677	169.134	81.2989	A_23_P317324	NM_005241	NM_005241
1883	Homo sapiens chromosome 1 open reading frame 97 (C1orf97), non-coding RNA [NR_026761]	C1orf97	-1.05672	0.480723	4302.54	2068.33	A_23_P1014	NR_026761	NR_026761
38462	Homo sapiens interleukin 20 receptor beta (IL20RB), mRNA [NM_144717]	IL20RB	-1.05609	0.480934	93.6586	45.0436	A_23_P91850	NM_144717	NM_144717
41976	A_24_P739582		-1.05591	0.480995	139.897	67.2897	A_24_P739582
29341	Homo sapiens aldehyde dehydrogenase 2 family (mitochondrial) (ALDH2), nuclear gene encoding mitochondrial protein, transcript variant 1, mRNA [NM_000690]	ALDH2	-1.05584	0.481019	2602.86	1252.02	A_23_P36753	NM_000690	NM_000690
4088	Homo sapiens zinc finger protein 142 (ZNF142), mRNA [NM_001105537]	ZNF142	-1.05541	0.48116	306.36	147.408	A_23_P51051	NM_001105537	NM_001105537
666	Homo sapiens sperm associated antigen 4 (SPAG4), mRNA [NM_003116]	SPAG4	-1.05457	0.481442	82.5289	39.7328	A_23_P132027	NM_003116	NM_003116
40005	A_32_P88905		-1.0539	0.481664	176.294	84.9147	A_32_P88905
61541	Homo sapiens coiled-coil and C2 domain containing 2A (CC2D2A), transcript variant 1, mRNA [NM_001080522]	CC2D2A	-1.05387	0.481674	123.836	59.6485	A_23_P348383	NM_001080522	NM_001080522
37876	Homo sapiens DPH3, KTI11 homolog (S. cerevisiae) (DPH3), transcript variant 1, mRNA [NM_206831]	DPH3	-1.05293	0.481989	4032.26	1943.51	A_23_P69188	NM_206831	NM_206831
53998	Homo sapiens solute carrier family 27 (fatty acid transporter), member 2 (SLC27A2), transcript variant 1, mRNA [NM_003645]	SLC27A2	-1.0529	0.481997	1260.31	607.464	A_23_P140450	NM_003645	NM_003645
3001	Homo sapiens solute carrier family 30 (zinc transporter), member 5 (SLC30A5), transcript variant 1, mRNA [NM_022902]	SLC30A5	-1.05232	0.482191	978.634	471.888	A_23_P218988	NM_022902	NM_022902
29320	Homo sapiens solute carrier family 1 (neutral amino acid transporter), member 5 (SLC1A5), transcript variant 1, mRNA [NM_005628]	SLC1A5	-1.05203	0.48229	2272.55	1096.03	A_23_P55998	NM_005628	NM_005628
44682	Homo sapiens BCL2-associated X protein (BAX), transcript variant sigma, mRNA [NM_138764]	BAX	-1.05188	0.48234	3099.14	1494.84	A_23_P208706	NM_138764	NM_138764
26984	Homo sapiens transducin-like enhancer of split 2 (E(sp1) homolog, Drosophila) (TLE2), transcript variant 1, mRNA [NM_003260]	TLE2	-1.05109	0.482604	362.111	174.756	A_23_P153676	NM_003260	NM_003260
11497	Homo sapiens chromosome 12 open reading frame 24 (C12orf24), mRNA [NM_013300]	C12orf24	-1.05023	0.482891	6260.37	3023.07	A_33_P3238052	NM_013300	NM_013300
1137	Homo sapiens BAI1-associated protein 2 (BAIAP2), transcript variant 2, mRNA [NM_017451]	BAIAP2	-1.05013	0.482926	92.5905	44.7144	A_23_P315836	NM_017451	NM_017451
4320	Homo sapiens jumonji domain containing 6 (JMJD6), transcript variant 2, mRNA [NM_015167]	JMJD6	-1.05001	0.482963	807.691	390.085	A_23_P311616	NM_015167	NM_015167
10860	Homo sapiens hydroxyacyl-CoA dehydrogenase (HADH), nuclear gene encoding mitochondrial protein, transcript variant 2, mRNA [NM_005327]	HADH	-1.04922	0.483229	7765.7	3752.61	A_23_P167227	NM_005327	NM_005327
41015	lincRNA:chr6:99968869-99981058 forward strand		-1.04891	0.483332	132.322	63.9556	A_19_P00322495	lincRNA:chr6:99968869-99981058_F
56706	Homo sapiens phosphofructokinase, muscle (PFKM), transcript variant 4, mRNA [NM_000289]	PFKM	-1.04805	0.483621	2670.94	1291.72	A_24_P98914	NM_000289	NM_000289
25259	Homo sapiens testis specific, 14 (TSGA14), mRNA [NM_018718]	TSGA14	-1.04777	0.483716	130.538	63.1435	A_23_P215070	NM_018718	NM_018718
39026	Homo sapiens homocysteine-inducible, endoplasmic reticulum stress-inducible, ubiquitin-like domain member 1 (HERPUD1), transcript variant 1, mRNA [NM_014685]	HERPUD1	-1.0472	0.483906	9645.47	4667.5	A_23_P54846	NM_014685	NM_014685
15537	Homo sapiens RNA binding motif protein 47 (RBM47), transcript variant 2, mRNA [NM_019027]	RBM47	-1.04709	0.483944	90.9886	44.0333	A_23_P132910	NM_019027	NM_019027
36852	Homo sapiens family with sequence similarity 83, member A (FAM83A), transcript variant 2, mRNA [NM_207006]	FAM83A	-1.04705	0.483957	2669.61	1291.98	A_24_P43810	NM_207006	NM_207006
44754	Homo sapiens interferon stimulated exonuclease gene 20kDa (ISG20), mRNA [NM_002201]	ISG20	-1.04598	0.484316	99.2559	48.0712	A_23_P32404	NM_002201	NM_002201
21446	BROAD lincRNAs version v2 (http://www.broadinstitute.org/genome_bio/human_lincrnas/)	XLOC_011803	-1.04552	0.484469	60.6178	29.3675	A_19_P00318761	TCONS_00024895
53631	Homo sapiens dipeptidyl-peptidase 8 (DPP8), transcript variant 1, mRNA [NM_130434]	DPP8	-1.04524	0.484564	2830.31	1371.47	A_33_P3577671	NM_130434	NM_130434
9587	Uncharacterized protein [Source:UniProtKB/TrEMBL;Acc:E7ETR8] [ENST00000400449]		-1.04514	0.484599	72.2162	34.9959	A_33_P3246258	ENST00000400449	AK129520
62727	Homo sapiens UL16 binding protein 1 (ULBP1), mRNA [NM_025218]	ULBP1	-1.04381	0.485044	1085.05	526.294	A_33_P3422802	NM_025218	NM_025218
56461	Homo sapiens ER degradation enhancer, mannosidase alpha-like 1 (EDEM1), mRNA [NM_014674]	EDEM1	-1.04348	0.485155	51.1351	24.8085	A_24_P285768	NM_014674	NM_014674
44985	Homo sapiens hypothetical LOC400657 (LOC400657), non-coding RNA [NR_024484]	LOC400657	-1.04343	0.485173	49.8514	24.1866	A_24_P775249	NR_024484	NR_024484
26803	Homo sapiens dedicator of cytokinesis 2 (DOCK2), mRNA [NM_004946]	DOCK2	-1.04313	0.485273	120.707	58.5757	A_24_P263653	NM_004946	NM_004946
30698	PREDICTED: Homo sapiens hypothetical LOC100128737, transcript variant 3 (LOC100128737), partial miscRNA [XR_108797]	LOC100128737	-1.04271	0.485416	481.644	233.798	A_32_P100430	XR_108797	XR_108797
18612	lincRNA:chr19:28262747-28284512 forward strand		-1.04028	0.486233	40.1879	19.5407	A_19_P00317163	lincRNA:chr19:28262747-28284512_F
7640	Homo sapiens suppression of tumorigenicity 7 like (ST7L), transcript variant 4, mRNA [NM_138729]	ST7L	-1.04014	0.486279	223.545	108.706	A_23_P310582	NM_138729	NM_138729
29517	PREDICTED: Homo sapiens hypothetical LOC100506225 (LOC100506225), partial miscRNA [XR_110281]		-1.04002	0.486321	688.628	334.894	A_33_P3237850	ENST00000383038	XR_110281
7646	Homo sapiens aldehyde dehydrogenase 1 family, member A1 (ALDH1A1), mRNA [NM_000689]	ALDH1A1	-1.03994	0.486349	88.4431	43.0142	A_23_P83098	NM_000689	NM_000689
21097	Homo sapiens cDNA FLJ46495 fis, clone THYMU3028461. [AK128353]	LOC100128281	-1.03897	0.486676	41.681	20.2851	A_33_P3243307	AK128353	AK128353
11066	BROAD lincRNAs version v2 (http://www.broadinstitute.org/genome_bio/human_lincrnas/)	XLOC_007249	-1.0389	0.486699	1683.12	819.173	A_19_P00803226	TCONS_00015190
46333	Homo sapiens spermatogenesis associated 2-like (SPATA2L), mRNA [NM_152339]	SPATA2L	-1.0387	0.486767	45.1472	21.9762	A_33_P3394105	NM_152339	NM_152339
58405	Homo sapiens histone cluster 1, H1e (HIST1H1E), mRNA [NM_005321]	HIST1H1E	-1.03835	0.486884	21621.1	10527	A_23_P7976	NM_005321	NM_005321
40943	Homo sapiens cerebral endothelial cell adhesion molecule (CERCAM), mRNA [NM_016174]	CERCAM	-1.03828	0.486906	538.152	262.029	A_33_P3260575	NM_016174	NM_016174
10177	Homo sapiens neuropeptide W (NPW), mRNA [NM_001099456]	NPW	-1.03789	0.487038	154.58	75.2864	A_23_P352799	NM_001099456	NM_001099456
58267	Homo sapiens glycoprotein VI (platelet) (GP6), transcript variant 1, mRNA [NM_001083899]	GP6	-1.03713	0.487296	342.628	166.961	A_33_P3461416	NM_001083899	NM_001083899
11638	Homo sapiens CCAAT/enhancer binding protein (C/EBP), beta (CEBPB), mRNA [NM_005194]	CEBPB	-1.03563	0.487802	4919.33	2399.66	A_23_P411296	NM_005194	NM_005194
30744	Homo sapiens pleckstrin homology domain containing, family A member 5 (PLEKHA5), transcript variant 4, mRNA [NM_001190860]	PLEKHA5	-1.03491	0.488045	154.413	75.3606	A_33_P3328772	NM_001190860	NM_001190860
37662	Homo sapiens transforming growth factor, beta receptor 1 (TGFBR1), transcript variant 1, mRNA [NM_004612]	TGFBR1	-1.03472	0.488111	242.714	118.471	A_33_P3331451	NM_004612	NM_004612
32604	lincRNA:chr9:132255761-132266207 forward strand		-1.03401	0.488349	720.291	351.753	A_19_P00317128	lincRNA:chr9:132255761-132266207_F
58069	Homo sapiens Lix1 homolog (mouse)-like (LIX1L), mRNA [NM_153713]	LIX1L	-1.03352	0.488518	316.318	154.527	A_23_P342744	NM_153713	NM_153713
61738	A_33_P3317460		-1.03343	0.488548	73.2184	35.7707	A_33_P3317460
52412	Homo sapiens ATP-binding cassette, sub-family D (ALD), member 3 (ABCD3), transcript variant 2, mRNA [NM_001122674]	ABCD3	-1.03206	0.48901	420.567	205.661	A_33_P3307955	NM_001122674	NM_001122674
42229	Homo sapiens RAD54 homolog B (S. cerevisiae) (RAD54B), transcript variant 2, mRNA [NM_001205262]	RAD54B	-1.03002	0.489705	118.033	57.8013	A_23_P94141	NM_001205262	NM_001205262
20310	Homo sapiens B9 protein domain 1 (B9D1), mRNA [NM_015681]	B9D1	-1.02811	0.490353	696.273	341.419	A_24_P176714	NM_015681	NM_015681
40235	Homo sapiens solute carrier family 38, member 10 (SLC38A10), transcript variant 2, mRNA [NM_138570]	SLC38A10	-1.02791	0.490421	308.726	151.406	A_23_P379630	NM_138570	NM_138570
17962	lincRNA:chr1:26210671-26219098 reverse strand		-1.02729	0.49063	260.808	127.96	A_19_P00316238	lincRNA:chr1:26210671-26219098_R
53969	Homo sapiens homer homolog 3 (Drosophila) (HOMER3), transcript variant 2, mRNA [NM_004838]	HOMER3	-1.02662	0.49086	1748.94	858.486	A_23_P39364	NM_004838	NM_004838
59565	Homo sapiens WD repeat and FYVE domain containing 2 (WDFY2), mRNA [NM_052950]	WDFY2	-1.02654	0.490887	157.161	77.1485	A_33_P3209646	NM_052950	NM_052950
28929	Homo sapiens protein tyrosine phosphatase, non-receptor type 4 (megakaryocyte) (PTPN4), mRNA [NM_002830]	PTPN4	-1.02647	0.490908	216.434	106.249	A_33_P3265920	NM_002830	NM_002830
23377	Homo sapiens exportin, tRNA (nuclear export receptor for tRNAs) (XPOT), mRNA [NM_007235]	XPOT	-1.0263	0.490967	1698.88	834.095	A_23_P340722	NM_007235	NM_007235
27991	Homo sapiens zinc finger, DHHC-type containing 11 (ZDHHC11), mRNA [NM_024786]	ZDHHC11	-1.02628	0.490974	2121.84	1041.77	A_33_P3344204	NM_024786	NM_024786
19461	Homo sapiens chromosome 17 open reading frame 51 (C17orf51), mRNA [NM_001113434]	C17orf51	-1.02457	0.491557	288.06	141.598	A_24_P59607	NM_001113434	NM_001113434
54202	Homo sapiens WW domain containing oxidoreductase (WWOX), transcript variant 2, mRNA [NM_130791]	WWOX	-1.02418	0.491691	55.8676	27.4696	A_24_P116606	NM_130791	NM_130791
62957	Homo sapiens egf-like module containing, mucin-like, hormone receptor-like 2 (EMR2), transcript variant 1, mRNA [NM_013447]	EMR2	-1.02401	0.491748	445.784	219.213	A_23_P502336	NM_013447	NM_013447
14936	Homo sapiens X-ray repair complementing defective repair in Chinese hamster cells 1 (XRCC1), mRNA [NM_006297]	XRCC1	-1.02291	0.492122	3038.07	1495.1	A_23_P153692	NM_006297	NM_006297
20294	Homo sapiens BCL2-like 13 (apoptosis facilitator) (BCL2L13), nuclear gene encoding mitochondrial protein, mRNA [NM_015367]	BCL2L13	-1.02173	0.492524	1126.08	554.624	A_23_P102965	NM_015367	NM_015367
2802	Homo sapiens G protein-coupled receptor 3 (GPR3), mRNA [NM_005281]	GPR3	-1.02157	0.492581	59.825	29.4687	A_23_P35000	NM_005281	NM_005281
53958	Homo sapiens acyl-Coenzyme A dehydrogenase, short/branched chain (ACADSB), nuclear gene encoding mitochondrial protein, mRNA [NM_001609]	ACADSB	-1.02109	0.492745	923.996	455.294	A_33_P3248992	NM_001609	NM_001609
5666	Homo sapiens tripartite motif containing 6 (TRIM6), transcript variant 1, mRNA [NM_001003818]	TRIM6	-1.02062	0.492905	182.151	89.7831	A_24_P381199	NM_001003818	NM_001003818
56658	Homo sapiens hydroxysteroid (17-beta) dehydrogenase 12 (HSD17B12), mRNA [NM_016142]	HSD17B12	-1.01899	0.49346	1552.27	765.983	A_23_P47377	NM_016142	NM_016142
45674	Homo sapiens allograft inflammatory factor 1-like (AIF1L), transcript variant 4, mRNA [NM_001185096]	AIF1L	-1.01895	0.493476	43.3494	21.3919	A_33_P3260026	NM_001185096	NM_001185096
28900	Homo sapiens moesin (MSN), mRNA [NM_002444]	MSN	-1.01856	0.493608	4909.59	2423.41	A_23_P73589	NM_002444	NM_002444
56440	Homo sapiens ATPase, Ca++ transporting, plasma membrane 4 (ATP2B4), transcript variant 1, mRNA [NM_001001396]	ATP2B4	-1.0177	0.493902	457.387	225.904	A_24_P405205	NM_001001396	NM_001001396
7171	Homo sapiens zinc finger, BED-type containing 1 (ZBED1), transcript variant 3, mRNA [NM_001171135]	ZBED1	-1.01748	0.493977	62.4499	30.8488	A_33_P3398840	NM_001171135	NM_001171135
53150	Homo sapiens cDNA FLJ45443 fis, clone BRSSN2012157. [AK128779]		-1.01704	0.494128	94.1446	46.5195	A_33_P3283201	AK128779	AK128779
25803	Homo sapiens acyl-Coenzyme A dehydrogenase, short/branched chain (ACADSB), nuclear gene encoding mitochondrial protein, mRNA [NM_001609]	ACADSB	-1.01654	0.494299	960.752	474.899	A_33_P3248992	NM_001609	NM_001609
4338	Homo sapiens aldo-keto reductase family 7-like (AKR7L), transcript variant 1, non-coding RNA [NR_040288]	AKR7L	-1.01613	0.494442	76.3605	37.7558	A_33_P3218004	NR_040288	NR_040288
35567	lincRNA:chr1:142840948-142842761 forward strand		-1.01597	0.494496	722.328	357.189	A_19_P00800061	lincRNA:chr1:142840948-142842761_F
41968	Homo sapiens nuclear protein, transcriptional regulator, 1 (NUPR1), transcript variant 1, mRNA [NM_001042483]	NUPR1	-1.01567	0.494598	57.7392	28.5577	A_24_P270728	NM_001042483	NM_001042483
55299	Homo sapiens hypothetical protein LOC728392 (LOC728392), mRNA [NM_001162371]	LOC728392	-1.01524	0.494745	2277.84	1126.95	A_33_P3331491	NM_001162371	NM_001162371
12576	Homo sapiens reticulon 4 receptor-like 1 (RTN4RL1), mRNA [NM_178568]	RTN4RL1	-1.01474	0.494916	48.9388	24.2206	A_23_P66481	NM_178568	NM_178568
11534	Homo sapiens homer homolog 1 (Drosophila) (HOMER1), mRNA [NM_004272]	HOMER1	-1.01395	0.495189	185.4	91.8082	A_33_P3372257	NM_004272	NM_004272
20508	Homo sapiens interferon (alpha, beta and omega) receptor 2 (IFNAR2), transcript variant 2, mRNA [NM_000874]	IFNAR2	-1.01338	0.495383	1510.78	748.413	A_33_P3361457	NM_000874	NM_000874
6307	Homo sapiens polymerase I and transcript release factor (PTRF), mRNA [NM_012232]	PTRF	-1.01333	0.495402	4295.14	2127.82	A_23_P394064	NM_012232	NM_012232
33975	lincRNA:chr9:132251378-132266150 forward strand		-1.01313	0.495469	1181.49	585.391	A_19_P00322793	lincRNA:chr9:132251378-132266150_F
28660	Homo sapiens BRCA1 interacting protein C-terminal helicase 1 (BRIP1), mRNA [NM_032043]	BRIP1	-1.01231	0.495753	143.061	70.9232	A_23_P15844	NM_032043	NM_032043
44181	Homo sapiens TBC1 domain family, member 19 (TBC1D19), mRNA [NM_018317]	TBC1D19	-1.01177	0.495938	114.941	57.0037	A_23_P136196	NM_018317	NM_018317
48908	Homo sapiens chromosome 1 open reading frame 38 (C1orf38), transcript variant 2, mRNA [NM_001039477]	C1orf38	-1.01114	0.496153	670.186	332.515	A_24_P85775	NM_001039477	NM_001039477
36153	Homo sapiens BTB and CNC homology 1, basic leucine zipper transcription factor 1 (BACH1), transcript variant 3, non-coding RNA [NR_027655]	BACH1	-1.01062	0.496334	85.7313	42.5514	A_33_P3327444	NR_027655	NR_027655
21126	Homo sapiens hypothetical protein LOC257396, mRNA (cDNA clone IMAGE:5298658). [BC041894]	LOC257396	-1.01028	0.49645	49.5819	24.6149	A_33_P3231267	BC041894	BC041894
43911	Homo sapiens F-box and leucine-rich repeat protein 18 (FBXL18), mRNA [NM_024963]	FBXL18	-1.0099	0.49658	414.494	205.829	A_33_P3239839	NM_024963	NM_024963
40952	Homo sapiens UDP-GlcNAc:betaGal beta-1,3-N-acetylglucosaminyltransferase 1 (B3GNT1), mRNA [NM_006876]	B3GNT1	-1.00877	0.496971	265.113	131.754	A_23_P86900	NM_006876	NM_006876
3099	Homo sapiens methylenetetrahydrofolate dehydrogenase (NADP+ dependent) 2, methenyltetrahydrofolate cyclohydrolase (MTHFD2), nuclear gene encoding mitochondrial protein, transcript variant 1, mRNA [NM_006636]	MTHFD2	-1.00871	0.496989	7471.86	3713.43	A_23_P120316	NM_006636	NM_006636
19682	lincRNA:chr6:3906210-3906346 reverse strand		-1.00812	0.497192	94.4033	46.9366	A_19_P00808318	lincRNA:chr6:3906210-3906346_R
10199	Homo sapiens polymerase (DNA directed), mu (POLM), mRNA [NM_013284]	POLM	-1.00808	0.497207	459.535	228.484	A_33_P3842886	NM_013284	NM_013284
17618	Homo sapiens torsin A interacting protein 1 (TOR1AIP1), mRNA [NM_015602]	TOR1AIP1	-1.00797	0.497246	207.668	103.262	A_24_P267997	NM_015602	NM_015602
5805	lincRNA:chr3:195436978-195437762 forward strand		-1.0078	0.497303	374.744	186.361	A_19_P00320047	lincRNA:chr3:195436978-195437762_F
10072	Homo sapiens forkhead box A3 (FOXA3), mRNA [NM_004497]	FOXA3	-1.00711	0.497543	243.188	120.996	A_23_P142174	NM_004497	NM_004497
57538	Homo sapiens ArfGAP with SH3 domain, ankyrin repeat and PH domain 3 (ASAP3), transcript variant 1, mRNA [NM_017707]	ASAP3	-1.00706	0.49756	464.565	231.149	A_23_P114689	NM_017707	NM_017707
42326	lincRNA:chr20:31136602-31172798 reverse strand		-1.00665	0.497702	87.1144	43.357	A_19_P00318172	lincRNA:chr20:31136602-31172798_R
49776	Homo sapiens family with sequence similarity 57, member A (FAM57A), mRNA [NM_024792]	FAM57A	-1.00609	0.497894	432.647	215.412	A_23_P50000	NM_024792	NM_024792
11702	Homo sapiens dermokine (DMKN), transcript variant 9, mRNA [NM_001190348]	DMKN	-1.00522	0.498195	419.523	209.004	A_33_P3246885	NM_001190348	NM_001190348
41890	Homo sapiens hypothetical LOC284889 (LOC284889), non-coding RNA [NR_038911]	LOC284889	-1.00494	0.49829	873.569	435.291	A_33_P3351894	NR_038911	NR_038911
45954	Homo sapiens ghrelin opposite strand RNA (non-protein coding) (GHRLOS), transcript variant 1, non-coding RNA [NR_004431]	GHRLOS	-1.00445	0.498459	201.178	100.279	A_24_P208737	NR_004431	NR_004431
45091	PREDICTED: Homo sapiens hypothetical LOC100505809 (LOC100505809), partial miscRNA [XR_110472]	LOC100505809	-1.00228	0.49921	610.506	304.771	A_24_P520767	XR_110472	XR_110472
41207	lincRNA:chr1:211556096-211605878 forward strand		-1.00095	0.499672	3578.51	1788.08	A_19_P00318494	lincRNA:chr1:211556096-211605878_F
5310	Homo sapiens histone cluster 1, H1d (HIST1H1D), mRNA [NM_005320]	HIST1H1D	-1.00087	0.4997	12770.6	6381.48	A_24_P260639	NM_005320	NM_005320
35842	Homo sapiens collagen, type IV, alpha 2 (COL4A2), mRNA [NM_001846]	COL4A2	-1.00055	0.499808	260.121	130.011	A_23_P205031	NM_001846	NM_001846
40859	Homo sapiens transducin (beta)-like 2 (TBL2), mRNA [NM_012453]	TBL2	-1.00037	0.499873	3693.56	1846.31	A_23_P134395	NM_012453	NM_012453

## Sheet: Upregulated (> 2 fold, n=788)
FeatureNum	Description	GeneSymbol	Log2 Ratio	Fold induction	gPro Signal	rPro Signal	ProbeID	PrimaryAccession	GenbankAccession
6970	Homo sapiens intelectin 2 (ITLN2), mRNA [NM_080878]	ITLN2	5.08237	33.8801	67.2019	2276.81	A_24_P53778	NM_080878	NM_080878
61077	Homo sapiens Epstein-Barr virus induced 3 (EBI3), mRNA [NM_005755]	EBI3	4.69607	25.9214	14.2442	369.228	A_23_P119478	NM_005755	NM_005755
39114	lincRNA:chr10:17504294-17534469 forward strand		4.19009	18.2534	13.9069	253.847	A_19_P00805430	lincRNA:chr10:17504294-17534469_F
2842	Homo sapiens cathepsin E (CTSE), transcript variant 1, mRNA [NM_001910]	CTSE	4.18751	18.2207	28.6238	521.545	A_23_P10291	NM_001910	NM_001910
704	Homo sapiens intelectin 1 (galactofuranose binding) (ITLN1), mRNA [NM_017625]	ITLN1	3.99842	15.9825	70.651	1129.18	A_23_P95790	NM_017625	NM_017625
7403	Homo sapiens solute carrier family 4, anion exchanger, member 1 (erythrocyte membrane protein band 3, Diego blood group) (SLC4A1), mRNA [NM_000342]	SLC4A1	3.9045	14.9751	63.0011	943.449	A_23_P89380	NM_000342	NM_000342
47476	Homo sapiens crystallin, mu (CRYM), transcript variant 1, mRNA [NM_001888]	CRYM	3.67419	12.7656	731.716	9340.81	A_23_P77731	NM_001888	NM_001888
1008	Homo sapiens P antigen family, member 2B (PAGE2B), mRNA [NM_001015038]	PAGE2B	3.63644	12.4359	122.692	1525.79	A_33_P3420862	NM_001015038	NM_001015038
6459	Homo sapiens P antigen family, member 2 (prostate associated) (PAGE2), mRNA [NM_207339]	PAGE2	3.58649	12.0127	71.8688	863.337	A_32_P70927	NM_207339	NM_207339
25145	Homo sapiens erythrocyte membrane protein band 4.2 (EPB42), transcript variant 1, mRNA [NM_000119]	EPB42	3.49254	11.2554	89.9235	1012.12	A_23_P140675	NM_000119	NM_000119
30492	lincRNA:chr8:23345555-23377430 forward strand		3.3971	10.5349	19.7935	208.521	A_19_P00813451	lincRNA:chr8:23345555-23377430_F
41133	Homo sapiens kelch domain containing 8A (KLHDC8A), mRNA [NM_018203]	KLHDC8A	3.32703	10.0355	37.0819	372.134	A_24_P62800	NM_018203	NM_018203
62215	myelin transcription factor 1 [Source:HGNC Symbol;Acc:7622] [ENST00000360149]	MYT1	3.27813	9.70095	109.51	1062.35	A_33_P3312676	ENST00000360149	BC062313
55704	Homo sapiens NLR family, pyrin domain containing 7 (NLRP7), transcript variant 1, mRNA [NM_139176]	NLRP7	3.21425	9.28078	16.6535	154.558	A_23_P16384	NM_139176	NM_139176
42266	Homo sapiens neurofascin (NFASC), transcript variant 5, mRNA [NM_001005389]	NFASC	3.20598	9.22774	14.6481	135.169	A_33_P3406873	NM_001005389	NM_001005389
4831	BROAD lincRNAs version v2 (http://www.broadinstitute.org/genome_bio/human_lincrnas/)	XLOC_009140	3.17679	9.04291	336.985	3047.32	A_19_P00804024	TCONS_00019094
43501	Homo sapiens amylase, alpha 1C (salivary) (AMY1C), mRNA [NM_001008219]	AMY1C	3.14686	8.85728	15.3757	136.186	A_23_P23611	NM_001008219	NM_001008219
52352	Homo sapiens TIMP metallopeptidase inhibitor 4 (TIMP4), mRNA [NM_003256]	TIMP4	3.14531	8.84775	62.5836	553.724	A_32_P70315	NM_003256	NM_003256
18030	Homo sapiens forkhead box D4 (FOXD4), mRNA [NM_207305]	FOXD4	3.07685	8.43772	54.4906	459.776	A_32_P119248	NM_207305	NM_207305
33572	Homo sapiens aminolevulinate, delta-, synthase 2 (ALAS2), nuclear gene encoding mitochondrial protein, transcript variant 1, mRNA [NM_000032]	ALAS2	3.00816	8.04539	3900.24	31379	A_32_P385587	NM_000032	NM_000032
23362	solute carrier family 25, member 37 [Source:HGNC Symbol;Acc:29786] [ENST00000519973]		3.00032	8.00179	6302.22	50429	A_24_P64100	ENST00000399967	AF495725
40942	lincRNA:chr2:217380530-217421230 forward strand		2.97056	7.8384	24.6015	192.836	A_19_P00804907	lincRNA:chr2:217380530-217421230_F
42106	Homo sapiens pleckstrin homology domain containing, family A member 7 (PLEKHA7), mRNA [NM_175058]	PLEKHA7	2.88723	7.39851	49.0063	362.573	A_24_P348806	NM_175058	NM_175058
22655	Homo sapiens tensin 1 (TNS1), mRNA [NM_022648]	TNS1	2.83074	7.11437	692.322	4925.44	A_33_P3738458	NM_022648	NM_022648
41533	Homo sapiens kallikrein-related peptidase 6 (KLK6), transcript variant B, mRNA [NM_001012964]	KLK6	2.81048	7.0152	31.4803	220.841	A_33_P3235940	NM_001012964	NM_001012964
46256	Homo sapiens membrane-spanning 4-domains, subfamily A, member 2 (Fc fragment of IgE, high affinity I, receptor for; beta polypeptide) (MS4A2), mRNA [NM_000139]	MS4A2	2.75453	6.74833	105.315	710.7	A_23_P1904	NM_000139	NM_000139
1797	lincRNA:chr11:59659799-59782024 forward strand		2.73196	6.64357	353.152	2346.19	A_19_P00809001	lincRNA:chr11:59659799-59782024_F
7469	Homo sapiens CCAAT/enhancer binding protein (C/EBP), epsilon (CEBPE), mRNA [NM_001805]	CEBPE	2.69291	6.46618	54.6532	353.397	A_33_P3387991	NM_001805	NM_001805
62594	Homo sapiens receptor (chemosensory) transporter protein 3 (RTP3), mRNA [NM_031440]	RTP3	2.66091	6.32432	105.139	664.93	A_23_P57910	NM_031440	NM_031440
7157	A_33_P3244834		2.61696	6.13456	36.3648	223.082	A_33_P3244834
61334	Homo sapiens angiopoietin-like 6 (ANGPTL6), mRNA [NM_031917]	ANGPTL6	2.60487	6.08335	54.1601	329.475	A_23_P50276	NM_031917	NM_031917
62066	Homo sapiens chromosome 19 open reading frame 57 (C19orf57), mRNA [NM_024323]	C19orf57	2.57346	5.95234	258.184	1536.8	A_23_P164814	NM_024323	NM_024323
4808	lincRNA:chr8:67830421-67837540 reverse strand		2.55567	5.87941	21.9415	129.003	A_19_P00328393	lincRNA:chr8:67830421-67837540_R
4434	Homo sapiens peptide YY, 2 (seminalplasmin) (PYY2), non-coding RNA [NR_003064]	PYY2	2.54265	5.82658	45.9773	267.89	A_33_P3257866	NR_003064	NR_003064
11677	Homo sapiens chemokine (C-C motif) ligand 25 (CCL25), transcript variant 1, mRNA [NM_005624]	CCL25	2.53816	5.80849	25.7747	149.712	A_23_P55828	NM_005624	NM_005624
13702	Homo sapiens DiGeorge syndrome critical region gene 11 (DGCR11), non-coding RNA [NR_024157]	DGCR11	2.52995	5.77551	318.047	1836.88	A_33_P3411357	NR_024157	NR_024157
50128	Homo sapiens aspartic peptidase, retroviral-like 1 (ASPRV1), mRNA [NM_152792]	ASPRV1	2.5254	5.75732	292.866	1686.12	A_23_P417383	NM_152792	NM_152792
26139	Homo sapiens acyl-CoA synthetase long-chain family member 6 (ACSL6), transcript variant 2, mRNA [NM_001009185]	ACSL6	2.52334	5.74912	95.8601	551.112	A_23_P7562	NM_001009185	NM_001009185
29901	Homo sapiens cyclin-dependent kinase-like 3 (CDKL3), transcript variant 2, mRNA [NM_016508]	CDKL3	2.4977	5.64783	117.567	663.997	A_23_P110643	NM_016508	NM_016508
25624	BROAD lincRNAs version v2 (http://www.broadinstitute.org/genome_bio/human_lincrnas/)	XLOC_001856	2.48471	5.59724	192.345	1076.6	A_19_P00317856	TCONS_00003107
42042	Homo sapiens sortilin-related receptor, L(DLR class) A repeats containing (SORL1), mRNA [NM_003105]	SORL1	2.47686	5.56685	28.1995	156.983	A_23_P87049	NM_003105	NM_003105
3570	Q9HBY7_HUMAN (Q9HBY7) Regulatory erythroid kinase long form (Dual-specificity tyrosine-phosphorylation regulated kinase 3 long isoform) (Dual-specificity tyrosine-(Y)-phosphorylation regulated kinase 3), partial (4%) [THC2689950]		2.46394	5.5172	31.1053	171.614	A_32_P113812	ENST00000425161
20301	Homo sapiens chromosome 9 open reading frame 47 (C9orf47), transcript variant 1, mRNA [NM_001001938]	C9orf47	2.45799	5.4945	26.2172	144.05	A_33_P3379061	NM_001001938	NM_001001938
60053	Homo sapiens dihydroxyacetone kinase 2 homolog (S. cerevisiae) (DAK), mRNA [NM_015533]	DAK	2.45558	5.48535	16713.5	91679.3	A_33_P3245011	NM_015533	NM_015533
45853	Homo sapiens transglutaminase 1 (K polypeptide epidermal type I, protein-glutamine-gamma-glutamyltransferase) (TGM1), mRNA [NM_000359]	TGM1	2.4252	5.37105	128.11	688.085	A_23_P65618	NM_000359	NM_000359
26901	Homo sapiens cDNA FLJ30091 fis, clone BNGH41000017. [AK054653]	LOC153577	2.41293	5.32553	18.0966	96.3738	A_33_P3623118	AK054653	AK054653
50184	lincRNA:chr2:70259265-70278750 reverse strand		2.38963	5.24024	17.4817	91.6084	A_19_P00317631	lincRNA:chr2:70259265-70278750_R
31167	Homo sapiens potassium voltage-gated channel, delayed-rectifier, subfamily S, member 3 (KCNS3), mRNA [NM_002252]	KCNS3	2.36996	5.16928	69.0316	356.843	A_23_P120103	NM_002252	NM_002252
46779	Homo sapiens tet oncogene family member 2 (TET2), transcript variant 2, mRNA [NM_017628]	TET2	2.34312	5.074	46.4018	235.443	A_33_P3266719	NM_017628	NM_017628
39203	Homo sapiens lipoma HMGIC fusion partner (LHFP), mRNA [NM_005780]	LHFP	2.34309	5.07388	19.3315	98.0858	A_23_P88069	NM_005780	NM_005780
18242	Homo sapiens 6-phosphofructo-2-kinase/fructose-2,6-biphosphatase 2 (PFKFB2), transcript variant 1, mRNA [NM_006212]	PFKFB2	2.33214	5.03552	1059.9	5337.16	A_33_P3300635	NM_006212	NM_006212
1228	Homo sapiens SH3 domain containing, Ysc84-like 1 (S. cerevisiae) (SH3YL1), transcript variant 1, mRNA [NM_015677]	SH3YL1	2.30962	4.95752	129.506	642.027	A_33_P3379456	NM_015677	NM_015677
34582	Homo sapiens solute carrier family 6 (neutral amino acid transporter), member 19 (SLC6A19), mRNA [NM_001003841]	SLC6A19	2.29561	4.90963	163.438	802.42	A_33_P3220545	NM_001003841	NM_001003841
47437	coiled-coil domain containing 88B [Source:HGNC Symbol;Acc:26757] [ENST00000492980]	CCDC88B	2.29489	4.90716	17.8573	87.6287	A_24_P50950	ENST00000492980	AK095289
59771	Homo sapiens leucine rich repeat and Ig domain containing 1 (LINGO1), mRNA [NM_032808]	LINGO1	2.28917	4.88774	17.4662	85.37	A_24_P112941	NM_032808	NM_032808
35377	Homo sapiens sphingosine-1-phosphate receptor 3 (S1PR3), mRNA [NM_005226]	S1PR3	2.28911	4.88755	162.382	793.648	A_33_P3281283	NM_005226	NM_005226
6603	Homo sapiens hypothetical LOC645644 (FLJ42627), non-coding RNA [NR_024492]	FLJ42627	2.28458	4.87221	45.2518	220.476	A_33_P3354796	NR_024492	NR_024492
38987	lincRNA:chr2:27788931-27790011 reverse strand		2.28146	4.86169	154.472	750.996	A_19_P00316525	lincRNA:chr2:27788931-27790011_R
17714	Homo sapiens chromosome 5 open reading frame 4 (C5orf4), mRNA [NM_032385]	C5orf4	2.26941	4.82127	2637.21	12714.7	A_23_P501831	NM_032385	NM_032385
52996	Homo sapiens sorting nexin 22 (SNX22), mRNA [NM_024798]	SNX22	2.26727	4.81411	83.7211	403.043	A_33_P3212172	NM_024798	NM_024798
10460	PREDICTED: Homo sapiens oocyte-secreted protein 1 homolog (OOSP1), mRNA [XM_001716162]	OOSP1	2.26303	4.79999	24.7678	118.885	A_33_P3355886	XM_001716162	XM_001716162
25300	Homo sapiens limb bud and heart development homolog (mouse) (LBH), mRNA [NM_030915]	LBH	2.23233	4.69892	406.959	1912.27	A_23_P120227	NM_030915	NM_030915
30410	Homo sapiens mRNA; cDNA DKFZp686N0244 (from clone DKFZp686N0244). [BX649145]	LOC157562	2.22117	4.66272	56.1387	261.759	A_33_P3685572	BX649145	BX649145
13899	lincRNA:chr8:102179030-102181086 reverse strand		2.22107	4.66238	52.8387	246.354	A_19_P00321751	lincRNA:chr8:102179030-102181086_R
10208	Homo sapiens heat shock 70kDa protein 5 (glucose-regulated protein, 78kDa) (HSPA5), mRNA [NM_005347]	HSPA5	2.21933	4.65676	421.097	1960.95	A_24_P98411	NM_005347	NM_005347
55555	Homo sapiens Fas apoptotic inhibitory molecule 2 (FAIM2), mRNA [NM_012306]	FAIM2	2.20884	4.62305	991.107	4581.94	A_33_P3248982	NM_012306	NM_012306
4543	Homo sapiens coiled-coil domain containing 22 (CCDC22), mRNA [NM_014008]	CCDC22	2.18229	4.53873	653.645	2966.72	A_23_P114144	NM_014008	NM_014008
3006	BROAD lincRNAs version v2 (http://www.broadinstitute.org/genome_bio/human_lincrnas/)	XLOC_008079	2.16943	4.49845	24.1691	108.724	A_19_P00320275	TCONS_00017253
1257	Homo sapiens aquaporin 1 (Colton blood group) (AQP1), transcript variant 1, mRNA [NM_198098]	AQP1	2.15139	4.44257	1264.98	5619.77	A_23_P372834	NM_198098	NM_198098
23518	lincRNA:chr10:5156300-5171275 reverse strand		2.13124	4.38094	20.1419	88.2405	A_19_P00810478	lincRNA:chr10:5156300-5171275_R
46626	PREDICTED: Homo sapiens hypothetical LOC646719 (LOC646719), partial miscRNA [XR_112726]	LOC646719	2.12533	4.36303	34.6752	151.289	A_33_P3419865	XR_112726	XR_112726
30457	Homo sapiens claudin 4 (CLDN4), mRNA [NM_001305]	CLDN4	2.10848	4.31235	42.9275	185.119	A_33_P3285545	NM_001305	NM_001305
18833	Homo sapiens BTB (POZ) domain containing 9 (BTBD9), transcript variant 1, mRNA [NM_052893]	BTBD9	2.10226	4.29382	125.025	536.833	A_32_P94722	NM_052893	NM_052893
32560	lincRNA:chr2:70276172-70277331 reverse strand		2.07591	4.21609	735.636	3101.51	A_19_P00320506	lincRNA:chr2:70276172-70277331_R
52220	Homo sapiens hypothetical LOC100507634 (LOC100507634), non-coding RNA [NR_038320]	LOC100507634	2.06189	4.17533	69.3663	289.627	A_33_P3870906	NR_038320	NR_038320
27595	PHD finger protein 12 [Source:HGNC Symbol;Acc:20816] [ENST00000378879]	PHF12	2.05276	4.14898	14.0271	58.1981	A_33_P3343616	ENST00000378879	AK160370
61631	Homo sapiens carbohydrate (N-acetylglucosamine-6-O) sulfotransferase 2 (CHST2), mRNA [NM_004267]	CHST2	2.05189	4.1465	3625.58	15033.5	A_23_P40847	NM_004267	NM_004267
57573	Homo sapiens hypothetical LOC100131096 (LOC100131096), non-coding RNA [NR_040071]	LOC100131096	2.04843	4.13656	351.946	1455.84	A_24_P857624	NR_040071	NR_040071
23321	Homo sapiens zinc finger protein 862 (ZNF862), mRNA [NM_001099220]	ZNF862	2.04839	4.13645	17.6552	73.03	A_24_P333421	NM_001099220	NM_001099220
62686	Homo sapiens neuropeptide Y receptor Y1 (NPY1R), mRNA [NM_000909]	NPY1R	2.04328	4.12182	297.772	1227.36	A_23_P69699	NM_000909	NM_000909
18223	A_33_P3278684		2.0257	4.07188	39.4693	160.714	A_33_P3278684
39206	Homo sapiens tetra-peptide repeat homeobox 1 (TPRX1), mRNA [NM_198479]	TPRX1	2.01901	4.05305	18.0489	73.1531	A_24_P323997	NM_198479	NM_198479
39059	Homo sapiens stimulated by retinoic acid gene 6 homolog (mouse) (STRA6), transcript variant 8, mRNA [NM_001199042]	STRA6	2.01444	4.04023	25.0887	101.364	A_33_P3307495	NM_001199042	NM_001199042
1352	Homo sapiens membrane-spanning 4-domains, subfamily A, member 6A (MS4A6A), transcript variant 2, mRNA [NM_022349]	MS4A6A	2.01401	4.03902	49.7596	200.98	A_23_P36120	NM_022349	NM_022349
9466	Homo sapiens cullin 3 (CUL3), mRNA [NM_003590]	CUL3	2.00986	4.02744	47.4539	191.118	A_23_P209288	NM_003590	NM_003590
22745	Homo sapiens clone DNA93013 RVLA1944 (UNQ1944) mRNA, complete cds. [AY358202]	LOC100131943	2.00714	4.01984	40.049	160.99	A_24_P489164	AY358202	AY358202
30539	Homo sapiens ubiquinol-cytochrome c reductase binding protein (UQCRB), transcript variant 2, mRNA [NM_001199975]	UQCRB	2.00669	4.01859	32.863	132.063	A_33_P3299882	NM_001199975	NM_001199975
50751	Homo sapiens CD244 molecule, natural killer cell receptor 2B4 (CD244), transcript variant 1, mRNA [NM_016382]	CD244	2.00446	4.01238	23.208	93.1191	A_23_P85453	NM_016382	NM_016382
60172	THC2507062		1.99986	3.99962	22.7067	90.818	A_33_P3319486	THC2507062
23386	Homo sapiens mannosidase, alpha, class 2A, member 2 (MAN2A2), mRNA [NM_006122]	MAN2A2	1.99482	3.98565	2058.17	8203.14	A_23_P37569	NM_006122	NM_006122
51029	Homo sapiens solute carrier family 39 (zinc transporter), member 8 (SLC39A8), transcript variant 3, mRNA [NM_001135147]	SLC39A8	1.98981	3.97184	163.36	648.838	A_33_P3283824	NM_001135147	NM_001135147
18234	Homo sapiens Sin3A-associated protein, 18kDa (SAP18), mRNA [NM_005870]	SAP18	1.98865	3.96864	31.8521	126.409	A_24_P381555	NM_005870	NM_005870
21899	Homo sapiens lysine (K)-specific demethylase 6A (KDM6A), mRNA [NM_021140]	KDM6A	1.98793	3.96668	64.7774	256.951	A_33_P3218955	NM_021140	NM_021140
2315	lincRNA:chr1:109063527-109078202 reverse strand		1.98344	3.95436	92.9888	367.711	A_19_P00800080	lincRNA:chr1:109063527-109078202_R
17666	Homo sapiens TAF5-like RNA polymerase II, p300/CBP-associated factor (PCAF)-associated factor, 65kDa (TAF5L), transcript variant 2, mRNA [NM_001025247]	TAF5L	1.98304	3.95324	115.999	458.573	A_24_P376441	NM_001025247	NM_001025247
62370	lincRNA:chr8:102185399-102185979 reverse strand		1.98189	3.95011	32.3681	127.858	A_19_P00318318	lincRNA:chr8:102185399-102185979_R
10759	Homo sapiens phosphodiesterase 5A, cGMP-specific (PDE5A), transcript variant 1, mRNA [NM_001083]	PDE5A	1.97535	3.93224	47.2956	185.977	A_33_P3378514	NM_001083	NM_001083
32497	Homo sapiens ring finger protein 215 (RNF215), mRNA [NM_001017981]	RNF215	1.97338	3.92686	31.0312	121.855	A_32_P420563	NM_001017981	NM_001017981
5967	Homo sapiens DBF4 homolog (S. cerevisiae) (DBF4), mRNA [NM_006716]	DBF4	1.97285	3.92542	20.8144	81.7052	A_24_P943358	NM_006716	NM_006716
35668	Homo sapiens DnaJ (Hsp40) homolog, subfamily B, member 2 (DNAJB2), transcript variant 1, mRNA [NM_001039550]	DNAJB2	1.97016	3.91812	83.8806	328.654	A_23_P209519	NM_001039550	NM_001039550
4292	Homo sapiens EP300 interacting inhibitor of differentiation 1 (EID1), mRNA [NM_014335]	EID1	1.96428	3.90218	31.409	122.563	A_33_P3309804	NM_014335	NM_014335
49763	Homo sapiens oviductal glycoprotein 1, 120kDa (OVGP1), mRNA [NM_002557]	OVGP1	1.95763	3.88423	84.7715	329.272	A_23_P103756	NM_002557	NM_002557
51370	Homo sapiens replication protein A1, 70kDa (RPA1), mRNA [NM_002945]	RPA1	1.95484	3.87672	26.8368	104.039	A_33_P3218951	NM_002945	NM_002945
30	Homo sapiens hydroxysteroid (17-beta) dehydrogenase 6 homolog (mouse) (HSD17B6), mRNA [NM_003725]	HSD17B6	1.9513	3.86722	55.1488	213.273	A_23_P25030	NM_003725	NM_003725
41392	Homo sapiens hairy/enhancer-of-split related with YRPW motif-like (HEYL), mRNA [NM_014571]	HEYL	1.94423	3.84833	19.8163	76.2596	A_23_P430658	NM_014571	NM_014571
47467	Homo sapiens cannabinoid receptor interacting protein 1 (CNRIP1), transcript variant CRIP1a, mRNA [NM_015463]	CNRIP1	1.93645	3.82763	122.567	469.142	A_23_P329353	NM_015463	NM_015463
17507	Homo sapiens chromosome 6 open reading frame 52 (C6orf52), transcript variant 1, mRNA [NM_001145020]	C6orf52	1.93093	3.81302	148.097	564.696	A_23_P410224	NM_001145020	NM_001145020
21092	Homo sapiens leucine-rich repeat LGI family, member 2 (LGI2), mRNA [NM_018176]	LGI2	1.9298	3.81001	92.0193	350.595	A_33_P3358397	NM_018176	NM_018176
39798	lincRNA:chr11:110066285-110066727 reverse strand		1.92706	3.80279	19.9347	75.8076	A_19_P00317164	lincRNA:chr11:110066285-110066727_R
14235	Homo sapiens HAUS augmin-like complex, subunit 3 (HAUS3), mRNA [NM_024511]	HAUS3	1.9246	3.79632	64.3123	244.15	A_33_P3385062	NM_024511	NM_024511
39334	lincRNA:chr8:96222924-96235424 forward strand		1.91406	3.76869	219.698	827.971	A_19_P00326841	lincRNA:chr8:96222924-96235424_F
19191	Homo sapiens cDNA clone IMAGE:4801360. [BC030764]		1.9129	3.76565	41.7219	157.11	A_33_P3231814	BC030764	BC030764
23475	Homo sapiens solute carrier family 25, member 37 (SLC25A37), nuclear gene encoding mitochondrial protein, mRNA [NM_016612]	SLC25A37	1.90918	3.75595	9832.81	36931.5	A_33_P3343210	NM_016612	NM_016612
2594	Homo sapiens reticulon 4 receptor (RTN4R), mRNA [NM_023004]	RTN4R	1.8999	3.73188	122.235	456.165	A_23_P132175	NM_023004	NM_023004
27406	Homo sapiens cathepsin F (CTSF), mRNA [NM_003793]	CTSF	1.89936	3.73049	505.071	1884.16	A_23_P24433	NM_003793	NM_003793
36615	Homo sapiens hypothetical LOC648691 (LOC648691), non-coding RNA [NR_027426]	LOC648691	1.89377	3.71605	29.4647	109.492	A_33_P3337131	NR_027426	NR_027426
7451	LSM3 homolog, U6 small nuclear RNA associated (S. cerevisiae) [Source:HGNC Symbol;Acc:17874] [ENST00000306024]	LSM3	1.88958	3.70527	52.2373	193.553	A_33_P3792328	ENST00000306024	AK092130
30544	lincRNA:chr8:23345555-23377430 reverse strand		1.88953	3.70515	384.732	1425.49	A_19_P00807728	lincRNA:chr8:23345555-23377430_R
22067	Homo sapiens SNF related kinase (SNRK), transcript variant 1, mRNA [NM_017719]	SNRK	1.88869	3.703	95.6046	354.024	A_23_P211985	NM_017719	NM_017719
21764	Homo sapiens DiGeorge syndrome critical region gene 14 (DGCR14), mRNA [NM_022719]	DGCR14	1.88488	3.69321	81.3027	300.268	A_33_P3340154	NM_022719	NM_022719
31699	Homo sapiens DiGeorge syndrome critical region gene 14 (DGCR14), mRNA [NM_022719]	DGCR14	1.86358	3.63908	81.2951	295.84	A_33_P3340154	NM_022719	NM_022719
6421	Homo sapiens spermidine/spermine N1-acetyltransferase 1 (SAT1), transcript variant 1, mRNA [NM_002970]	SAT1	1.86068	3.63178	1869.18	6788.44	A_23_P137016	NM_002970	NM_002970
37970	Homo sapiens tachykinin 3 (TAC3), transcript variant 1, mRNA [NM_013251]	TAC3	1.85737	3.62346	1911.09	6924.74	A_23_P2283	NM_013251	NM_013251
33955	Homo sapiens glucuronic acid epimerase (GLCE), mRNA [NM_015554]	GLCE	1.8529	3.61225	35.9668	129.921	A_23_P151870	NM_015554	NM_015554
60471	Homo sapiens hypothetical LOC100129550 (LOC100129550), non-coding RNA [NR_024618]	LOC100129550	1.85068	3.6067	44.0221	158.775	A_33_P3413098	NR_024618	NR_024618
53396	Homo sapiens neurotrophic tyrosine kinase, receptor, type 1 (NTRK1), transcript variant 2, mRNA [NM_002529]	NTRK1	1.85064	3.60661	91.2352	329.05	A_24_P265506	NM_002529	NM_002529
35204	Homo sapiens FAM13A opposite strand (non-protein coding) (FAM13AOS), non-coding RNA [NR_002806]	FAM13AOS	1.8489	3.60226	35.3605	127.378	A_33_P3218905	NR_002806	NR_002806
10422	Homo sapiens sperm antigen with calponin homology and coiled-coil domains 1 (SPECC1), transcript variant NSP5beta3beta, mRNA [NM_001033553]	SPECC1	1.83127	3.55851	43.9853	156.522	A_24_P943095	NM_001033553	NM_001033553
37362	Homo sapiens acylphosphatase 2, muscle type (ACYP2), mRNA [NM_138448]	ACYP2	1.81975	3.5302	90.3636	319.001	A_24_P336848	NM_138448	NM_138448
29285	Homo sapiens myosin IA (MYO1A), mRNA [NM_005379]	MYO1A	1.81973	3.53015	12.2227	43.1479	A_23_P162288	NM_005379	NM_005379
20780	Homo sapiens retrotransposon gag domain containing 1 (RGAG1), mRNA [NM_020769]	RGAG1	1.81971	3.53011	52.475	185.242	A_23_P306352	NM_020769	NM_020769
28326	Homo sapiens zinc finger protein 547 (ZNF547), mRNA [NM_173631]	ZNF547	1.81534	3.51944	19.9836	70.331	A_23_P333592	NM_173631	NM_173631
17695	Homo sapiens actin, alpha 1, skeletal muscle (ACTA1), mRNA [NM_001100]	ACTA1	1.81443	3.5172	23.4359	82.4288	A_23_P1102	NM_001100	NM_001100
53573	Homo sapiens hemoglobin, zeta (HBZ), mRNA [NM_005332]	HBZ	1.81302	3.51378	96873.9	340393	A_33_P3421827	NM_005332	NM_005332
13156	lincRNA:chr7:96265914-96310814 reverse strand		1.81002	3.50646	262.836	921.623	A_19_P00802221	lincRNA:chr7:96265914-96310814_R
6235	Homo sapiens tropomodulin 4 (muscle) (TMOD4), mRNA [NM_013353]	TMOD4	1.80922	3.50452	56.9357	199.532	A_23_P126605	NM_013353	NM_013353
25044	protein tyrosine phosphatase, receptor type, F [Source:HGNC Symbol;Acc:9670] [ENST00000436724]	PTPRF	1.80819	3.50202	31.134	109.032	A_33_P3276282	ENST00000436724	BC048416
31985	Homo sapiens MLX interacting protein (MLXIP), mRNA [NM_014938]	MLXIP	1.79376	3.46718	341.489	1184.01	A_24_P415624	NM_014938	NM_014938
35212	Homo sapiens peroxisomal membrane protein 4, 24kDa (PXMP4), transcript variant 1, mRNA [NM_007238]	PXMP4	1.78807	3.45352	65.4874	226.162	A_33_P3387365	NM_007238	NM_007238
14035	Homo sapiens cathepsin B (CTSB), transcript variant 2, mRNA [NM_147780]	CTSB	1.77754	3.4284	3506.92	12023.1	A_33_P3287631	NM_147780	NM_147780
21762	Homo sapiens transforming growth factor, beta 3 (TGFB3), mRNA [NM_003239]	TGFB3	1.77566	3.42394	151.834	519.87	A_23_P88404	NM_003239	NM_003239
1843	Homo sapiens glucuronidase, beta pseudogene 1 (GUSBP1), transcript variant 1, non-coding RNA [NR_027026]	GUSBP1	1.76909	3.40838	77.1414	262.927	A_33_P3256113	NR_027026	NR_027026
34324	Homo sapiens cytochrome P450, family 3, subfamily A, polypeptide 5 (CYP3A5), transcript variant 2, mRNA [NM_001190484]	CYP3A5	1.76232	3.39242	114.762	389.32	A_33_P3249746	NM_001190484	NM_001190484
36876	Homo sapiens proteoglycan 2, bone marrow (natural killer cell activator, eosinophil granule major basic protein) (PRG2), mRNA [NM_002728]	PRG2	1.75508	3.37545	235.917	796.325	A_23_P218002	NM_002728	NM_002728
37311	Homo sapiens B-cell scaffold protein with ankyrin repeats 1 (BANK1), transcript variant 1, mRNA [NM_017935]	BANK1	1.7537	3.37223	19.0797	64.3411	A_23_P10232	NM_017935	NM_017935
46685	Homo sapiens calcium binding protein 7 (CABP7), mRNA [NM_182527]	CABP7	1.74969	3.36285	16.78	56.4288	A_33_P3348061	NM_182527	NM_182527
19317	Homo sapiens ankyrin repeat domain 10 (ANKRD10), mRNA [NM_017664]	ANKRD10	1.74711	3.35685	119.774	402.063	A_23_P205046	NM_017664	NM_017664
26183	Homo sapiens DEAQ box RNA-dependent ATPase 1 (DQX1), mRNA [NM_133637]	DQX1	1.74669	3.35588	15.8267	53.1126	A_23_P56659	NM_133637	NM_133637
32019	Homo sapiens serine/threonine kinase 10 (STK10), mRNA [NM_005990]	STK10	1.74446	3.3507	261.983	877.827	A_33_P3389153	NM_005990	NM_005990
60944	Putative PERP-like protein [Source:UniProtKB/Swiss-Prot;Acc:A6NN79] [ENST00000411845]		1.74255	3.34626	152.21	509.336	A_24_P289636	ENST00000411845	AK098314
49028	BROAD lincRNAs version v2 (http://www.broadinstitute.org/genome_bio/human_lincrnas/)	XLOC_001688	1.73415	3.32683	23.6871	78.8032	A_19_P00316911	TCONS_00003011
47973	lincRNA:chr15:74770410-74782627 reverse strand		1.72672	3.30974	74.6702	247.139	A_19_P00317462	lincRNA:chr15:74770410-74782627_R
46686	Homo sapiens peptidoglycan recognition protein 4 (PGLYRP4), mRNA [NM_020393]	PGLYRP4	1.71666	3.28675	24.3833	80.1418	A_24_P231302	NM_020393	NM_020393
54200	Homo sapiens LFNG O-fucosylpeptide 3-beta-N-acetylglucosaminyltransferase (LFNG), transcript variant 1, mRNA [NM_001040167]	LFNG	1.7159	3.28503	207.563	681.85	A_23_P8452	NM_001040167	NM_001040167
14384	gonadotropin-releasing hormone 2 [Source:HGNC Symbol;Acc:4420] [ENST00000380347]	GNRH2	1.71179	3.27567	14.6988	48.1483	A_33_P3418790	ENST00000380347
38140	Homo sapiens LIM homeobox 1 (LHX1), mRNA [NM_005568]	LHX1	1.71098	3.27383	28.8924	94.5889	A_33_P3409854	NM_005568	NM_005568
59500	lincRNA:chr7:96292589-96310764 reverse strand		1.70602	3.2626	296.24	966.513	A_19_P00323369	lincRNA:chr7:96292589-96310764_R
18749	Homo sapiens hypothetical protein LOC375190 (LOC375190), mRNA [NM_001145710]	LOC375190	1.7032	3.25622	46.7275	152.155	A_33_P3362900	NM_001145710	NM_001145710
38337	Homo sapiens chromosome 20 open reading frame 106 (C20orf106), mRNA [NM_001012971]	C20orf106	1.70295	3.25567	46.4595	151.257	A_24_P323941	NM_001012971	NM_001012971
30980	A_33_P3342953		1.70023	3.24952	33.3083	108.236	A_33_P3342953
53780	Homo sapiens tripartite motif containing 13 (TRIM13), transcript variant 3, mRNA [NM_213590]	TRIM13	1.69927	3.24738	180.824	587.204	A_23_P99360	NM_213590	NM_213590
21356	Homo sapiens hypothetical LOC100132741 (LOC100132741), non-coding RNA [NR_034004]	LOC100132741	1.68911	3.22457	687.146	2215.75	A_33_P3357097	NR_034004	NR_034004
35263	Homo sapiens Wolf-Hirschhorn syndrome candidate 1 (WHSC1), transcript variant 7, mRNA [NM_133334]	WHSC1	1.67808	3.20001	56.6327	181.225	A_23_P398530	NM_133334	NM_133334
56870	Homo sapiens PHD finger protein 20-like 1 (PHF20L1), transcript variant 3, mRNA [NM_198513]	PHF20L1	1.67573	3.19482	86.1259	275.156	A_24_P403303	NM_198513	NM_198513
28081	Homo sapiens PDZK1 interacting protein 1 (PDZK1IP1), mRNA [NM_005764]	PDZK1IP1	1.67506	3.19333	28.3678	90.5877	A_33_P3393801	NM_005764	NM_005764
15921	Homo sapiens nuclear factor (erythroid-derived 2)-like 3 (NFE2L3), mRNA [NM_004289]	NFE2L3	1.67437	3.1918	480.5	1533.66	A_23_P42718	NM_004289	NM_004289
26217	Homo sapiens zinc finger protein 226 (ZNF226), transcript variant 3, mRNA [NM_001032374]	ZNF226	1.66806	3.17787	258.934	822.858	A_23_P218434	NM_001032374	NM_001032374
14179	Homo sapiens small nuclear ribonucleoprotein polypeptide E (SNRPE), mRNA [NM_003094]	SNRPE	1.66731	3.17622	94.1846	299.151	A_33_P3244424	NM_003094	NM_003094
53115	Homo sapiens serine/threonine kinase 38 like (STK38L), mRNA [NM_015000]	STK38L	1.66598	3.1733	17.0048	53.9613	A_24_P99046	NM_015000	NM_015000
27812	Homo sapiens guanylate cyclase activator 1B (retina) (GUCA1B), mRNA [NM_002098]	GUCA1B	1.66574	3.17276	329.946	1046.84	A_32_P64200	NM_002098	NM_002098
26550	D4, zinc and double PHD fingers, family 3 [Source:HGNC Symbol;Acc:17427] [ENST00000366353]	DPF3	1.66548	3.1722	404.173	1282.12	A_33_P3240946	ENST00000366353	AK126933
46955	Homo sapiens DnaJ (Hsp40) homolog, subfamily C , member 25 (DNAJC25), transcript variant 1, mRNA [NM_001015882]	DNAJC25	1.66073	3.16177	165.093	521.984	A_23_P397019	NM_001015882	NM_001015882
16125	lincRNA:chr4:82163426-82197376 forward strand		1.65929	3.15862	39.015	123.234	A_19_P00805275	lincRNA:chr4:82163426-82197376_F
518	Homo sapiens elastin microfibril interfacer 2 (EMILIN2), mRNA [NM_032048]	EMILIN2	1.65726	3.15417	474.654	1497.14	A_23_P27315	NM_032048	NM_032048
51988	Homo sapiens hexamethylene bis-acetamide inducible 1 (HEXIM1), mRNA [NM_006460]	HEXIM1	1.65706	3.15374	235.426	742.471	A_24_P356601	NM_006460	NM_006460
27362	Homo sapiens AFAP1 antisense RNA 1 (non-protein coding) (AFAP1-AS1), antisense RNA [NR_026892]	AFAP1-AS1	1.65177	3.14219	30.8086	96.8064	A_23_P110276	NR_026892	NR_026892
53265	Homo sapiens solute carrier family 2 (facilitated glucose transporter), member 1 (SLC2A1), mRNA [NM_006516]	SLC2A1	1.64735	3.13258	8946.64	28026.1	A_23_P571	NM_006516	NM_006516
56155	Homo sapiens regulating synaptic membrane exocytosis 4 (RIMS4), transcript variant 2, mRNA [NM_182970]	RIMS4	1.64714	3.13213	40.0794	125.534	A_32_P38645	NM_182970	NM_182970
58650	Homo sapiens endoplasmic reticulum aminopeptidase 2 (ERAP2), transcript variant 1, mRNA [NM_022350]	ERAP2	1.6442	3.12575	34.673	108.379	A_23_P30243	NM_022350	NM_022350
38548	Homo sapiens butyrophilin-like 2 (MHC class II associated) (BTNL2), mRNA [NM_019602]	BTNL2	1.64126	3.11939	3049	9511.03	A_23_P376686	NM_019602	NM_019602
62514	Homo sapiens zinc finger, MYND-type containing 11 (ZMYND11), transcript variant 2, mRNA [NM_212479]	ZMYND11	1.64029	3.11728	50.3743	157.031	A_23_P75083	NM_212479	NM_212479
30334	Homo sapiens DEXH (Asp-Glu-X-His) box polypeptide 58 (DHX58), mRNA [NM_024119]	DHX58	1.63998	3.11662	17.6179	54.9083	A_23_P38346	NM_024119	NM_024119
49534	Homo sapiens collagen, type XI, alpha 2 (COL11A2), transcript variant 1, mRNA [NM_080680]	COL11A2	1.63951	3.1156	28.3224	88.2415	A_23_P42322	NM_080680	NM_080680
31879	Homo sapiens small ILF3/NF90-associated RNA A3 (SNAR-A3), small nuclear RNA [NR_024214]	SNAR-A3	1.63667	3.10947	135736	422068	A_33_P3587376	NR_024214	NR_024214
7952	lincRNA:chr2:31118096-31127046 forward strand		1.63581	3.10762	13.9593	43.3802	A_19_P00329981	lincRNA:chr2:31118096-31127046_F
47921	Homo sapiens kinesin family member 26A (KIF26A), mRNA [NM_015656]	KIF26A	1.63495	3.10577	29.2114	90.724	A_32_P27917	NM_015656	NM_015656
25779	Homo sapiens Cbp/p300-interacting transactivator, with Glu/Asp-rich carboxy-terminal domain, 2 (CITED2), transcript variant 1, mRNA [NM_006079]	CITED2	1.6298	3.09471	8899.33	27540.8	A_23_P214969	NM_006079	NM_006079
15697	Homo sapiens FERM, RhoGEF (ARHGEF) and pleckstrin domain protein 1 (chondrocyte-derived) (FARP1), transcript variant 1, mRNA [NM_005766]	FARP1	1.62924	3.09349	25.4775	78.8145	A_23_P204998	NM_005766	NM_005766
15616	Homo sapiens KH domain containing, RNA binding, signal transduction associated 3 (KHDRBS3), mRNA [NM_006558]	KHDRBS3	1.62845	3.0918	23.9517	74.0538	A_33_P3332081	NM_006558	NM_006558
46894	Homo sapiens S100 calcium binding protein A8 (S100A8), mRNA [NM_002964]	S100A8	1.62383	3.08192	29.8228	91.9115	A_23_P434809	NM_002964	NM_002964
40374	Homo sapiens ornithine aminotransferase (OAT), nuclear gene encoding mitochondrial protein, transcript variant 1, mRNA [NM_000274]	OAT	1.62329	3.08076	22738.4	70051.4	A_23_P98092	NM_000274	NM_000274
961	Homo sapiens insulin induced gene 1 (INSIG1), transcript variant 1, mRNA [NM_005542]	INSIG1	1.62078	3.07542	1784.09	5486.81	A_33_P3219090	NM_005542	NM_005542
50199	Homo sapiens Kruppel-like factor 4 (gut) (KLF4), mRNA [NM_004235]	KLF4	1.61761	3.06867	19.5985	60.1414	A_23_P32233	NM_004235	NM_004235
59762	lincRNA:chr7:7285875-7300475 forward strand		1.61331	3.05954	267.611	818.768	A_19_P00805702	lincRNA:chr7:7285875-7300475_F
26917	lincRNA:chrX:106895444-106901544 forward strand		1.60783	3.04792	21.38	65.1645	A_19_P00812965	lincRNA:chrX:106895444-106901544_F
15361	Homo sapiens zinc finger protein 850 (ZNF850), mRNA [NM_001193552]	ZNF850	1.6071	3.04639	163.76	498.877	A_24_P450596	NM_001193552	NM_001193552
53601	Homo sapiens hypothetical protein LOC338620, mRNA (cDNA clone IMAGE:6023208), partial cds. [BC043009]	LOC338620	1.60689	3.04595	42.3514	129	A_33_P3799692	BC043009	BC043009
33110	Homo sapiens syntaphilin (SNPH), mRNA [NM_014723]	SNPH	1.5979	3.02702	27.3989	82.9372	A_23_P102706	NM_014723	NM_014723
53895	Homo sapiens popeye domain containing 2 (POPDC2), mRNA [NM_022135]	POPDC2	1.59686	3.02484	25.4301	76.9219	A_23_P167017	NM_022135	NM_022135
43323	Homo sapiens sirtuin 5 (SIRT5), transcript variant 2, mRNA [NM_031244]	SIRT5	1.59592	3.02287	26.6794	80.6483	A_23_P307955	NM_031244	NM_031244
34258	Homo sapiens serine peptidase inhibitor, Kunitz type, 2 (SPINT2), transcript variant a, mRNA [NM_021102]	SPINT2	1.59232	3.01534	126.265	380.733	A_23_P27795	NM_021102	NM_021102
14690	Homo sapiens haptoglobin (HP), transcript variant 1, mRNA [NM_005143]	HP	1.59062	3.01178	41.0064	123.502	A_23_P206760	NM_005143	NM_005143
45732	Homo sapiens hypothetical LOC100130691 (LOC100130691), non-coding RNA [NR_026966]	LOC100130691	1.58366	2.9973	153.706	460.703	A_24_P400172	NR_026966	NR_026966
15593	lincRNA:chr12:4806273-4806775 forward strand		1.58231	2.99449	37.0805	111.037	A_19_P00322045	lincRNA:chr12:4806273-4806775_F
25539	Homo sapiens nuclear receptor subfamily 4, group A, member 2 (NR4A2), mRNA [NM_006186]	NR4A2	1.58151	2.99283	100.358	300.355	A_23_P131208	NM_006186	NM_006186
25022	Homo sapiens rotatin (RTTN), mRNA [NM_173630]	RTTN	1.58026	2.99024	380.016	1136.34	A_24_P108301	NM_173630	NM_173630
4142	Homo sapiens claudin 11 (CLDN11), transcript variant 1, mRNA [NM_005602]	CLDN11	1.57966	2.98899	141.55	423.093	A_33_P3255404	NM_005602	NM_005602
32677	polymerase (RNA) I polypeptide A, 194kDa [Source:HGNC Symbol;Acc:17264] [ENST00000486964]	POLR1A	1.57917	2.98799	45.3937	135.636	A_33_P3320533	ENST00000486964	CR594845
6072	Homo sapiens tubulin tyrosine ligase-like family, member 1 (TTLL1), transcript variant 1, mRNA [NM_012263]	TTLL1	1.57264	2.97448	40.923	121.724	A_33_P3349145	NM_012263	NM_012263
1558	lincRNA:chr6:84676486-84677143 forward strand		1.56679	2.96244	46.8493	138.788	A_19_P00805327	lincRNA:chr6:84676486-84677143_F
1649	Homo sapiens cytochrome P450, family 3, subfamily A, polypeptide 7 (CYP3A7), mRNA [NM_000765]	CYP3A7	1.56592	2.96067	1314.65	3892.24	A_23_P358917	NM_000765	NM_000765
29031	Homo sapiens tetraspanin 7 (TSPAN7), mRNA [NM_004615]	TSPAN7	1.56403	2.95679	67.7491	200.32	A_23_P114185	NM_004615	NM_004615
8599	Homo sapiens inhibitor of kappa light polypeptide gene enhancer in B-cells, kinase complex-associated protein (IKBKAP), mRNA [NM_003640]	IKBKAP	1.56315	2.95498	250.688	740.776	A_33_P3271350	NM_003640	NM_003640
41298	Homo sapiens Rh blood group, CcEe antigens (RHCE), transcript variant 1, mRNA [NM_020485]	RHCE	1.56091	2.95039	2018.96	5956.71	A_23_P62634	NM_020485	NM_020485
24921	lincRNA:chr10:67330944-67543094 forward strand		1.55765	2.94374	21.746	64.0146	A_19_P00807024	lincRNA:chr10:67330944-67543094_F
5830	Homo sapiens integrin, beta 4 (ITGB4), transcript variant 1, mRNA [NM_000213]	ITGB4	1.5569	2.94221	65.0375	191.354	A_33_P3377364	NM_000213	NM_000213
38241	lincRNA:chr5:134465126-134592001 forward strand		1.55312	2.9345	173.569	509.34	A_19_P00800463	lincRNA:chr5:134465126-134592001_F
61054	Homo sapiens hemoglobin, alpha 2 (HBA2), mRNA [NM_000517]	HBA2	1.55275	2.93376	13326.4	39096.6	A_24_P142305	NM_000517	NM_000517
21547	ENST00000435624		1.55086	2.92993	432.715	1267.82	A_33_P3304824	ENST00000435624
6871	A_33_P3212700		1.54981	2.92779	50.0976	146.675	A_33_P3212700
26156	Homo sapiens FYN oncogene related to SRC, FGR, YES (FYN), transcript variant 1, mRNA [NM_002037]	FYN	1.5454	2.91885	278.482	812.847	A_23_P502142	NM_002037	NM_002037
61953	Homo sapiens AKIRIN2 antisense RNA 1 (non-protein coding) (AKIRIN2-AS1), non-coding RNA [NR_002767]	AKIRIN2-AS1	1.53973	2.9074	269.262	782.854	A_23_P19243	NR_002767	NR_002767
33119	Homo sapiens kelch-like 24 (Drosophila) (KLHL24), mRNA [NM_017644]	KLHL24	1.53908	2.90608	253.653	737.136	A_24_P521994	NM_017644	NM_017644
11434	Homo sapiens sulfide quinone reductase-like (yeast) (SQRDL), nuclear gene encoding mitochondrial protein, mRNA [NM_021199]	SQRDL	1.53543	2.89875	21.5212	62.3846	A_23_P3221	NM_021199	NM_021199
8480	Homo sapiens RAB interacting factor (RABIF), mRNA [NM_002871]	RABIF	1.53422	2.89633	29.6041	85.743	A_24_P336718	NM_002871	NM_002871
1614	Homo sapiens adrenomedullin (ADM), mRNA [NM_001124]	ADM	1.53365	2.89517	35.1814	101.856	A_23_P127948	NM_001124	NM_001124
53936	Homo sapiens tripartite motif containing 21 (TRIM21), mRNA [NM_003141]	TRIM21	1.53343	2.89472	270.246	782.288	A_23_P47691	NM_003141	NM_003141
59950	Homo sapiens crystallin, gamma S (CRYGS), mRNA [NM_017541]	CRYGS	1.53189	2.89165	167.533	484.447	A_23_P132738	NM_017541	NM_017541
51480	Homo sapiens abhydrolase domain containing 5 (ABHD5), mRNA [NM_016006]	ABHD5	1.53057	2.88899	2348.15	6783.8	A_23_P250294	NM_016006	NM_016006
19383	Homo sapiens zinc finger protein 425 (ZNF425), mRNA [NM_001001661]	ZNF425	1.52895	2.88575	115.865	334.357	A_24_P941166	NM_001001661	NM_001001661
36063	Homo sapiens tetraspanin 32 (TSPAN32), mRNA [NM_139022]	TSPAN32	1.5283	2.88445	1159.25	3343.79	A_23_P501722	NM_139022	NM_139022
11880	colony stimulating factor 2 receptor, alpha, low-affinity (granulocyte-macrophage) [Source:HGNC Symbol;Acc:2435] [ENST00000381524]	CSF2RA	1.52464	2.87715	40.4076	116.259	A_33_P3232688	ENST00000381524
27586	Homo sapiens cDNA clone IMAGE:4358137, with apparent retained intron. [BC066548]		1.52298	2.87384	49.9463	143.537	A_33_P3371318	BC066548	BC066548
62102	Homo sapiens family with sequence similarity 46, member C (FAM46C), mRNA [NM_017709]	FAM46C	1.51923	2.86637	2355.99	6753.16	A_33_P3314176	NM_017709	NM_017709
1569	Homo sapiens Kruppel-like factor 5 (intestinal) (KLF5), mRNA [NM_001730]	KLF5	1.51793	2.86381	58.9705	168.88	A_23_P53891	NM_001730	NM_001730
11108	Homo sapiens valyl-tRNA synthetase 2, mitochondrial (putative) (VARS2), nuclear gene encoding mitochondrial protein, transcript variant 2, mRNA [NM_020442]	VARS2	1.51708	2.86212	7890.12	22582.5	A_23_P111112	NM_020442	NM_020442
55895	Homo sapiens cDNA FLJ44253 fis, clone TKIDN2009092. [AK126241]	LOC100233156	1.51704	2.86203	626.071	1791.83	A_33_P3665553	AK126241	AK126241
32416	Homo sapiens hypothetical LOC647946 (LOC647946), non-coding RNA [NR_024391]	LOC647946	1.51318	2.85438	12.7411	36.3679	A_32_P72181	NR_024391	NR_024391
44206	Homo sapiens zinc finger protein 14 homolog (mouse) (ZFP14), mRNA [NM_020917]	ZFP14	1.51304	2.8541	13.8466	39.5196	A_24_P186342	NM_020917	NM_020917
4180	Homo sapiens CD36 molecule (thrombospondin receptor) (CD36), transcript variant 2, mRNA [NM_001001547]	CD36	1.51168	2.85141	2871.8	8188.7	A_23_P111583	NM_001001547	NM_001001547
22064	lincRNA:chr5:42982464-42991322 forward strand		1.51144	2.85095	20.8871	59.5482	A_19_P00316977	lincRNA:chr5:42982464-42991322_F
14230	full-length cDNA clone CS0DJ008YL09 of T cells (Jurkat cell line) Cot 10-normalized of Homo sapiens (human). [CR596696]	BCAP29	1.50779	2.84375	45.7641	130.142	A_32_P150735	CR596696	CR596696
25301	Homo sapiens adducin 2 (beta) (ADD2), transcript variant 2, mRNA [NM_017482]	ADD2	1.50564	2.83951	777.139	2206.69	A_33_P3241786	NM_017482	NM_017482
21833	Homo sapiens hypothetical LOC100130357 (LOC100130357), mRNA [NM_001242698]	LOC100130357	1.50386	2.83601	53.8285	152.658	A_24_P359067	NM_001242698	NM_001242698
29362	Homo sapiens ubiquitin specific peptidase 9, X-linked (USP9X), transcript variant 3, mRNA [NM_001039590]	USP9X	1.5026	2.83352	341.879	968.72	A_33_P3387771	NM_001039590	NM_001039590
37408	lincRNA:chr21:26934779-26952204 forward strand		1.50205	2.83246	17.9305	50.7873	A_19_P00812504	lincRNA:chr21:26934779-26952204_F
17984	Homo sapiens elongation factor, RNA polymerase II, 2 (ELL2), mRNA [NM_012081]	ELL2	1.49865	2.82578	750.387	2120.43	A_23_P58506	NM_012081	NM_012081
17072	Homo sapiens Fanconi anemia, complementation group A (FANCA), transcript variant 2, mRNA [NM_001018112]	FANCA	1.49669	2.82195	329.626	930.189	A_33_P3286422	NM_001018112	NM_001018112
13327	Homo sapiens zinc finger protein 415 (ZNF415), transcript variant 1, mRNA [NM_001136038]	ZNF415	1.48694	2.80295	39.5425	110.836	A_33_P3420053	NM_001136038	NM_001136038
44296	Homo sapiens guanylate binding protein 2, interferon-inducible (GBP2), mRNA [NM_004120]	GBP2	1.48547	2.80009	130.203	364.58	A_23_P85693	NM_004120	NM_004120
4657	Homo sapiens glycerophosphocholine phosphodiesterase GDE1 homolog (S. cerevisiae) (GPCPD1), mRNA [NM_019593]	GPCPD1	1.48286	2.79502	1818.44	5082.59	A_23_P91350	NM_019593	NM_019593
25572	amyotrophic lateral sclerosis 2 (juvenile) [Source:HGNC Symbol;Acc:443] [ENST00000462747]	ALS2	1.48228	2.7939	17.6987	49.4484	A_33_P3415336	ENST00000462747
11815	Homo sapiens nitrogen permease regulator-like 3 (S. cerevisiae) (NPRL3), transcript variant 2, mRNA [NM_001039476]	NPRL3	1.4751	2.78003	6854.6	19056	A_23_P100326	NM_001039476	NM_001039476
40789	Homo sapiens ribosomal protein S23 (RPS23), mRNA [NM_001025]	RPS23	1.47501	2.77985	1580.37	4393.19	A_33_P3257714	NM_001025	NM_001025
40176	Homo sapiens N-acylsphingosine amidohydrolase (acid ceramidase) 1 (ASAH1), transcript variant 1, mRNA [NM_177924]	ASAH1	1.47499	2.77983	4739.22	13174.2	A_33_P3284463	NM_177924	NM_177924
45634	Homo sapiens cDNA FLJ32505 fis, clone SMINT1000039. [AK057067]		1.47489	2.77963	4293.72	11935	A_33_P3368495	AK057067	AK057067
48003	Homo sapiens family with sequence similarity 55, member C (FAM55C), transcript variant 1, mRNA [NM_001134456]	FAM55C	1.47415	2.77821	15.6601	43.5069	A_33_P3276207	NM_001134456	NM_001134456
13070	Homo sapiens guanine nucleotide binding protein (G protein), gamma transducing activity polypeptide 1 (GNGT1), mRNA [NM_021955]	GNGT1	1.47349	2.77693	17.4138	48.3569	A_23_P123096	NM_021955	NM_021955
23347	Homo sapiens cDNA clone IMAGE:5203707, containing frame-shift errors. [BC110990]	GAPVD1	1.47114	2.77242	104.724	290.339	A_33_P3265159	BC110990	BC110990
50384	Homo sapiens chromosome 22 open reading frame 25 (C22orf25), mRNA [NM_152906]	C22orf25	1.4702	2.77059	9418.2	26094	A_33_P3319596	NM_152906	NM_152906
35279	Homo sapiens interferon-induced protein with tetratricopeptide repeats 1B (IFIT1B), mRNA [NM_001010987]	IFIT1B	1.47011	2.77043	48.9203	135.53	A_33_P3395532	NM_001010987	NM_001010987
38704	A_33_P3323914		1.46129	2.75355	100.816	277.601	A_33_P3323914
47440	Homo sapiens complement component (3d/Epstein Barr virus) receptor 2 (CR2), transcript variant 1, mRNA [NM_001006658]	CR2	1.46061	2.75224	27.0927	74.5657	A_33_P3303697	NM_001006658	NM_001006658
56540	Homo sapiens amine oxidase, copper containing 3 (vascular adhesion protein 1) (AOC3), mRNA [NM_003734]	AOC3	1.45639	2.74422	49.4639	135.74	A_23_P426305	NM_003734	NM_003734
14540	Homo sapiens phosphatidic acid phosphatase type 2 domain containing 1A (PPAPDC1A), mRNA [NM_001030059]	PPAPDC1A	1.45186	2.7356	637.131	1742.93	A_24_P810290	NM_001030059	NM_001030059
53198	Homo sapiens armadillo repeat gene deleted in velocardiofacial syndrome (ARVCF), mRNA [NM_001670]	ARVCF	1.45147	2.73486	1613.73	4413.33	A_24_P416961	NM_001670	NM_001670
9394	Homo sapiens obscurin, cytoskeletal calmodulin and titin-interacting RhoGEF (OBSCN), transcript variant 2, mRNA [NM_001098623]	OBSCN	1.45139	2.73471	236.456	646.639	A_33_P3404546	NM_001098623	NM_001098623
11732	lincRNA:chrX:38716431-38792681 reverse strand		1.45099	2.73396	136.894	374.264	A_19_P00810108	lincRNA:chrX:38716431-38792681_R
15860	PREDICTED: Homo sapiens hypothetical LOC100130548 (LOC100130548), partial miscRNA [XR_110579]	LOC100130548	1.44683	2.72608	14.6818	40.0237	A_33_P3423450	XR_110579	XR_110579
21993	Homo sapiens phosphodiesterase 6D, cGMP-specific, rod, delta (PDE6D), mRNA [NM_002601]	PDE6D	1.44635	2.72517	110.351	300.726	A_23_P102517	NM_002601	NM_002601
20419	Homo sapiens tight junction protein 2 (zona occludens 2) (TJP2), transcript variant 1, mRNA [NM_004817]	TJP2	1.44563	2.72383	1133.67	3087.92	A_23_P9293	NM_004817	NM_004817
56936	Homo sapiens interleukin 6 signal transducer (gp130, oncostatin M receptor) (IL6ST), transcript variant 1, mRNA [NM_002184]	IL6ST	1.44517	2.72294	93.4457	254.447	A_32_P223777	NM_002184	NM_002184
13631	Homo sapiens major vault protein (MVP), transcript variant 1, mRNA [NM_017458]	MVP	1.44473	2.72212	43.62	118.739	A_33_P3294608	NM_017458	NM_017458
22621	Homo sapiens C-type lectin domain family 4, member A (CLEC4A), transcript variant 1, mRNA [NM_016184]	CLEC4A	1.44459	2.72186	38.5221	104.852	A_23_P48029	NM_016184	NM_016184
17495	Homo sapiens v-rel reticuloendotheliosis viral oncogene homolog B (RELB), mRNA [NM_006509]	RELB	1.44448	2.72164	114.411	311.386	A_23_P55706	NM_006509	NM_006509
3598	Homo sapiens zinc finger protein 473 (ZNF473), transcript variant 1, mRNA [NM_015428]	ZNF473	1.44341	2.71963	131.525	357.699	A_24_P941376	NM_015428	NM_015428
50335	Homo sapiens solute carrier family 11 (proton-coupled divalent metal ion transporters), member 2 (SLC11A2), transcript variant 4, mRNA [NM_000617]	SLC11A2	1.44057	2.71427	454.396	1233.35	A_24_P381494	NM_000617	NM_000617
34967	Homo sapiens hypothetical LOC286186 (LOC286186), non-coding RNA [NR_033893]	LOC286186	1.43821	2.70985	16.1533	43.7729	A_33_P3504002	NR_033893	NR_033893
57566	Homo sapiens WAS protein family, member 3 (WASF3), mRNA [NM_006646]	WASF3	1.43802	2.70948	28.0127	75.8998	A_24_P176079	NM_006646	NM_006646
45123	Homo sapiens chordin (CHRD), mRNA [NM_003741]	CHRD	1.43427	2.70245	19.6197	53.0213	A_33_P3249305	NM_003741	NM_003741
2953	Homo sapiens CD163 molecule-like 1 (CD163L1), mRNA [NM_174941]	CD163L1	1.42996	2.69439	37.1073	99.9816	A_23_P61466	NM_174941	NM_174941
32854	Homo sapiens C2 calcium-dependent domain containing 3 (C2CD3), mRNA [NM_015531]	C2CD3	1.42876	2.69216	65.3242	175.863	A_24_P927325	NM_015531	NM_015531
58119	ELOVL family member 6, elongation of long chain fatty acids (FEN1/Elo2, SUR4/Elo3-like, yeast) [Source:HGNC Symbol;Acc:15829] [ENST00000394607]	ELOVL6	1.42852	2.69171	361.005	971.72	A_32_P80597	ENST00000394607	AK026192
46355	Homo sapiens S100 calcium binding protein A7 (S100A7), mRNA [NM_002963]	S100A7	1.42733	2.68949	25.6285	68.9276	A_23_P103310	NM_002963	NM_002963
7129	lincRNA:chr6:33811803-33813967 forward strand		1.42676	2.68843	78.055	209.845	A_19_P00318791	lincRNA:chr6:33811803-33813967_F
34094	Homo sapiens chromosome 6 open reading frame 35 (C6orf35), mRNA [NM_018452]	C6orf35	1.4249	2.68496	501.794	1347.3	A_33_P3441060	NM_018452	NM_018452
61248	PREDICTED: Homo sapiens hypothetical protein LOC100507610 (LOC100507610), mRNA [XM_003118804]		1.42364	2.68261	24.8264	66.5997	A_33_P3399793	XM_003118804	XM_003118804
16277	Homo sapiens ectopic P-granules autophagy protein 5 homolog (C. elegans) (EPG5), mRNA [NM_020964]	EPG5	1.42194	2.67946	91.4089	244.927	A_33_P3261505	NM_020964	NM_020964
27886	Homo sapiens quiescin Q6 sulfhydryl oxidase 1 (QSOX1), transcript variant 1, mRNA [NM_002826]	QSOX1	1.42132	2.6783	2751.09	7368.26	A_23_P12463	NM_002826	NM_002826
14555	Homo sapiens golgin A6 family-like 1 pseudogene (LOC442132), non-coding RNA [NR_033906]	LOC442132	1.41996	2.67577	14.8699	39.7885	A_33_P3406843	NR_033906	NR_033906
44590	Homo sapiens RNA binding motif protein 11 (RBM11), mRNA [NM_144770]	RBM11	1.41842	2.67293	69.4499	185.635	A_23_P342000	NM_144770	NM_144770
18956	lincRNA:chr17:42100749-42112035 reverse strand		1.41763	2.67147	57.1309	152.624	A_19_P00325102	lincRNA:chr17:42100749-42112035_R
54153	Homo sapiens chromosome 7 open reading frame 53 (C7orf53), transcript variant 1, mRNA [NM_182597]	C7orf53	1.41752	2.67126	94.7465	253.092	A_24_P380679	NM_182597	NM_182597
46905	lincRNA:chr3:128575310-128592110 forward strand		1.41699	2.67027	24.638	65.7902	A_19_P00805330	lincRNA:chr3:128575310-128592110_F
15545	ENST00000496886		1.41597	2.6684	42.6012	113.677	A_33_P3276237	ENST00000496886
12246	A_33_P3407049		1.41561	2.66772	21.8753	58.3571	A_33_P3407049
21648	Homo sapiens zinc finger protein 566 (ZNF566), transcript variant 3, mRNA [NM_032838]	ZNF566	1.41522	2.66701	30.6663	81.7871	A_23_P306956	NM_032838	NM_032838
62171	Homo sapiens bassoon (presynaptic cytomatrix protein) (BSN), mRNA [NM_003458]	BSN	1.4124	2.6618	21.16	56.3237	A_23_P29735	NM_003458	NM_003458
57866	Homo sapiens spindle and kinetochore associated complex subunit 1 (SKA1), transcript variant 1, mRNA [NM_001039535]	SKA1	1.41239	2.66179	1552.06	4131.25	A_24_P322354	NM_001039535	NM_001039535
40455	Homo sapiens histidine ammonia-lyase (HAL), mRNA [NM_002108]	HAL	1.41173	2.66056	13.543	36.0319	A_23_P61637	NM_002108	NM_002108
27984	Homo sapiens chromosome 4 open reading frame 49 (C4orf49), mRNA [NM_032623]	C4orf49	1.40972	2.65686	21.539	57.2263	A_23_P255331	NM_032623	NM_032623
30916	Homo sapiens transmembrane protein 81 (TMEM81), mRNA [NM_203376]	TMEM81	1.40778	2.65329	79.6799	211.414	A_23_P46690	NM_203376	NM_203376
54342	ENST00000442860		1.40484	2.64789	400.231	1059.77	A_33_P3422289	ENST00000442860	CR609342
43803	Homo sapiens cDNA FLJ45604 fis, clone BRTHA3021786. [AK127511]	PTAR1	1.40459	2.64743	27.3051	72.2883	A_33_P3256267	AK127511	AK127511
976	centromere protein M [Source:HGNC Symbol;Acc:18352] [ENST00000402420]	CENPM	1.40284	2.64422	42.0312	111.14	A_33_P3302613	ENST00000402420
10795	Homo sapiens phosphodiesterase 2A, cGMP-stimulated (PDE2A), transcript variant 1, mRNA [NM_002599]	PDE2A	1.40089	2.64064	20.7186	54.7103	A_23_P401106	NM_002599	NM_002599
23681	Homo sapiens kelch-like 22 (Drosophila) (KLHL22), transcript variant 1, mRNA [NM_032775]	KLHL22	1.4001	2.6392	45.6708	120.535	A_24_P117323	NM_032775	NM_032775
31916	Homo sapiens zinc finger protein 331 (ZNF331), transcript variant 1, mRNA [NM_018555]	ZNF331	1.4001	2.6392	22.4008	59.1202	A_33_P3381483	NM_018555	NM_018555
21771	lincRNA:chr2:101824268-101856468 reverse strand		1.4	2.63901	29.8864	78.8705	A_19_P00806673	lincRNA:chr2:101824268-101856468_R
13448	lincRNA:chr5:114534926-114542826 reverse strand		1.39945	2.63801	73.967	195.126	A_19_P00331582	lincRNA:chr5:114534926-114542826_R
33222	Homo sapiens hydroxymethylbilane synthase (HMBS), transcript variant 1, mRNA [NM_000190]	HMBS	1.3991	2.63736	50477.2	133127	A_23_P98431	NM_000190	NM_000190
12629	Homo sapiens Ras homolog enriched in brain (RHEB), mRNA [NM_005614]	RHEB	1.39726	2.634	335.934	884.851	A_33_P3413083	NM_005614	NM_005614
62565	Homo sapiens NUAK family, SNF1-like kinase, 2 (NUAK2), mRNA [NM_030952]	NUAK2	1.39713	2.63378	84.2181	221.812	A_33_P3338166	NM_030952	NM_030952
37996	lincRNA:chr6:42166947-42172520 reverse strand		1.39659	2.63279	202.708	533.688	A_19_P00808837	lincRNA:chr6:42166947-42172520_R
27872	HUMAMII alpha mannosidase II isozyme {Homo sapiens} (exp=-1; wgp=0; cg=0), partial (6%) [THC2633532]		1.39659	2.63278	24.146	63.571	A_33_P3316403	THC2633532
12093	lincRNA:chr8:102193085-102195404 reverse strand		1.39537	2.63057	28.7933	75.7427	A_19_P00316982	lincRNA:chr8:102193085-102195404_R
54071	Homo sapiens membrane-associated ring finger (C3HC4) 3 (MARCH3), mRNA [NM_178450]	MARCH3	1.39172	2.62392	102.323	268.486	A_24_P555473	NM_178450	NM_178450
61962	Homo sapiens complement factor properdin (CFP), transcript variant 1, mRNA [NM_002621]	CFP	1.38944	2.61977	99.6067	260.946	A_23_P22444	NM_002621	NM_002621
8649	Q7Z4F0_HUMAN (Q7Z4F0) MSTP088, partial (67%) [THC2652331]		1.38836	2.61781	23.053	60.3486	A_32_P32905	THC2652331
38911	Homo sapiens OTU domain containing 1 (OTUD1), mRNA [NM_001145373]	OTUD1	1.38816	2.61744	37.057	96.9944	A_32_P60459	NM_001145373	NM_001145373
48898	Homo sapiens inter-alpha (globulin) inhibitor H5-like (ITIH5L), mRNA [NM_198510]	ITIH5L	1.38767	2.61656	17.3987	45.5247	A_33_P3363071	NM_198510	NM_198510
13810	Homo sapiens synaptotagmin-like 4 (SYTL4), transcript variant 1, mRNA [NM_080737]	SYTL4	1.38211	2.6065	720.41	1877.75	A_24_P122337	NM_080737	NM_080737
59330	Homo sapiens Ral GEF with PH domain and SH3 binding motif 1 (RALGPS1), transcript variant 1, mRNA [NM_014636]	RALGPS1	1.37968	2.6021	15.396	40.062	A_32_P221991	NM_014636	NM_014636
47529	lincRNA:chr2:70275822-70282955 reverse strand		1.37642	2.59624	213.955	555.479	A_19_P00317307	lincRNA:chr2:70275822-70282955_R
53376	Homo sapiens 5-hydroxytryptamine (serotonin) receptor 7 (adenylate cyclase-coupled) (HTR7), transcript variant d, mRNA [NM_019859]	HTR7	1.37541	2.59442	25.0745	65.0538	A_23_P500381	NM_019859	NM_019859
24168	Homo sapiens D site of albumin promoter (albumin D-box) binding protein (DBP), mRNA [NM_001352]	DBP	1.37531	2.59424	147.31	382.156	A_23_P130753	NM_001352	NM_001352
30755	Homo sapiens adaptor-related protein complex 2, alpha 2 subunit (AP2A2), transcript variant 2, mRNA [NM_012305]	AP2A2	1.37272	2.58958	522.536	1353.15	A_24_P932418	NM_012305	NM_012305
56994	Homo sapiens synaptonemal complex central element protein 2 (SYCE2), mRNA [NM_001105578]	SYCE2	1.37162	2.58761	88.1111	227.998	A_32_P203528	NM_001105578	NM_001105578
54039	Homo sapiens nuclear receptor subfamily 0, group B, member 2 (NR0B2), mRNA [NM_021969]	NR0B2	1.36994	2.58459	30.2018	78.0593	A_23_P160800	NM_021969	NM_021969
13332	Homo sapiens Rho guanine nucleotide exchange factor (GEF) 7 (ARHGEF7), transcript variant 2, mRNA [NM_145735]	ARHGEF7	1.36411	2.57417	20.8617	53.7014	A_23_P417891	NM_145735	NM_145735
59354	Homo sapiens 2'-5'-oligoadenylate synthetase 3, 100kDa (OAS3), mRNA [NM_006187]	OAS3	1.36341	2.57292	32.8424	84.5011	A_24_P335305	NM_006187	NM_006187
19593	Homo sapiens taurine upregulated 1 (non-protein coding) (TUG1), non-coding RNA [NR_002323]	TUG1	1.36338	2.57287	462.417	1189.74	A_33_P3371270	NR_002323	NR_002323
30983	Homo sapiens spermatogenesis associated 2 (SPATA2), transcript variant 1, mRNA [NM_006038]	SPATA2	1.36242	2.57117	47.3399	121.719	A_23_P210554	NM_006038	NM_006038
40334	Homo sapiens dehydrogenase/reductase (SDR family) member 4 like 1 (DHRS4L1), mRNA [NM_001082488]	DHRS4L1	1.36188	2.57021	126.851	326.034	A_33_P3359368	NM_001082488	NM_001082488
12814	Homo sapiens importin 9 (IPO9), mRNA [NM_018085]	IPO9	1.36184	2.57013	297.015	763.369	A_33_P3360917	NM_018085	NM_018085
33329	PREDICTED: Homo sapiens hypothetical protein LOC100289006 (LOC100289006), mRNA [XM_002342909]		1.36053	2.56779	64.9559	166.793	A_33_P3411637	ENST00000450520	XM_002342909
14945	Homo sapiens SH2B adaptor protein 2 (SH2B2), mRNA [NM_020979]	SH2B2	1.35905	2.56516	28.5286	73.1804	A_33_P3414389	NM_020979	NM_020979
8565	Homo sapiens glutaminase (GLS), nuclear gene encoding mitochondrial protein, mRNA [NM_014905]	GLS	1.35577	2.55934	357.491	914.942	A_23_P39766	NM_014905	NM_014905
13171	Homo sapiens apolipoprotein C-IV (APOC4), mRNA [NM_001646]	APOC4	1.35557	2.55897	44.8678	114.816	A_33_P3209162	NM_001646	NM_001646
31904	Homo sapiens haptoglobin-related protein (HPR), mRNA [NM_020995]	HPR	1.35505	2.55806	20.3054	51.9424	A_33_P3289236	NM_020995	NM_020995
2867	Homo sapiens heat shock transcription factor 2 binding protein (HSF2BP), mRNA [NM_007031]	HSF2BP	1.3547	2.55744	19.7007	50.3834	A_23_P143512	NM_007031	NM_007031
44218	Homo sapiens hemoglobin, gamma A (HBG1), mRNA [NM_000559]	HBG1	1.35319	2.55477	135792	346916	A_23_P53137	NM_000559	NM_000559
36981	Homo sapiens phosphorylase kinase, alpha 1 (muscle) (PHKA1), transcript variant 1, mRNA [NM_002637]	PHKA1	1.35263	2.55378	37.6737	96.2103	A_24_P194503	NM_002637	NM_002637
59334	Homo sapiens carbohydrate sulfotransferase 10 (CHST10), mRNA [NM_004854]	CHST10	1.35161	2.55197	44.6177	113.863	A_33_P3376527	NM_004854	NM_004854
12313	Homo sapiens K(lysine) acetyltransferase 2B (KAT2B), mRNA [NM_003884]	KAT2B	1.3507	2.55036	482.676	1231	A_32_P159651	NM_003884	NM_003884
60742	Homo sapiens phosphatidic acid phosphatase type 2 domain containing 1B (PPAPDC1B), transcript variant 1, mRNA [NM_001102559]	PPAPDC1B	1.3495	2.54823	34.0137	86.6749	A_23_P322845	NM_001102559	NM_001102559
17394	Homo sapiens GATA binding protein 6 (GATA6), mRNA [NM_005257]	GATA6	1.3472	2.54417	318.101	809.304	A_23_P304450	NM_005257	NM_005257
10286	Homo sapiens BMP2 inducible kinase (BMP2K), transcript variant 1, mRNA [NM_198892]	BMP2K	1.3456	2.54136	615.81	1564.99	A_24_P86240	NM_198892	NM_198892
29087	Homo sapiens grancalcin, EF-hand calcium binding protein (GCA), mRNA [NM_012198]	GCA	1.34176	2.5346	150.136	380.534	A_23_P28485	NM_012198	NM_012198
19035	Homo sapiens clathrin, heavy chain (Hc), mRNA (cDNA clone MGC:57689 IMAGE:6187185), complete cds. [BC051800]	CLTC	1.3417	2.53449	284.124	720.11	A_33_P3353170	BC051800	BC051800
26427	Homo sapiens cervical cancer suppressor gene 5 mRNA, complete cds. [AF390550]		1.34131	2.53381	130.604	330.926	A_33_P3413335	AF390550	AF390550
12657	Homo sapiens thioredoxin domain containing 15 (TXNDC15), mRNA [NM_024715]	TXNDC15	1.3413	2.53379	144.375	365.816	A_33_P3313030	NM_024715	NM_024715
24893	lincRNA:chr15:34422665-34423323 reverse strand		1.34031	2.53205	20.077	50.836	A_19_P00320959	lincRNA:chr15:34422665-34423323_R
60983	BROAD lincRNAs version v2 (http://www.broadinstitute.org/genome_bio/human_lincrnas/)	XLOC_014209	1.33985	2.53125	236.429	598.459	A_19_P00328886	TCONS_00029325
45170	Homo sapiens CAS1 domain containing 1 (CASD1), mRNA [NM_022900]	CASD1	1.33767	2.52743	76.394	193.081	A_24_P69379	NM_022900	NM_022900
30279	Homo sapiens cDNA FLJ41314 fis, clone BRAMY2042918. [AK123308]		1.3367	2.52574	32.9911	83.3267	A_33_P3267003	AK123308	AK123308
40535	lincRNA:chr2:70220511-70220975 reverse strand		1.33524	2.52317	98.1316	247.603	A_19_P00320709	lincRNA:chr2:70220511-70220975_R
50859	Homo sapiens NK3 homeobox 1 (NKX3-1), mRNA [NM_006167]	NKX3-1	1.33446	2.52181	23.0623	58.1588	A_33_P3239347	NM_006167	NM_006167
55878	Homo sapiens NEDD4 binding protein 2-like 2 (N4BP2L2), transcript variant 1, mRNA [NM_033111]	N4BP2L2	1.33386	2.52076	82.5397	208.063	A_23_P65262	NM_033111	NM_033111
1688	Homo sapiens TBC1 domain family, member 24 (TBC1D24), transcript variant 2, mRNA [NM_020705]	TBC1D24	1.33295	2.51917	215.01	541.646	A_23_P391637	NM_020705	NM_020705
35452	Homo sapiens complement component 1, s subcomponent (C1S), transcript variant 2, mRNA [NM_001734]	C1S	1.33161	2.51684	26.4089	66.4668	A_23_P2492	NM_001734	NM_001734
27239	Homo sapiens potassium large conductance calcium-activated channel, subfamily M beta member 3 (KCNMB3), transcript variant 1, mRNA [NM_171828]	KCNMB3	1.33161	2.51683	153.169	385.502	A_24_P251661	NM_171828	NM_171828
34765	Homo sapiens proteoglycan 3 (PRG3), mRNA [NM_006093]	PRG3	1.33135	2.51637	37.3786	94.0585	A_23_P47466	NM_006093	NM_006093
57040	Homo sapiens dedicator of cytokinesis 4 (DOCK4), mRNA [NM_014705]	DOCK4	1.33012	2.51424	89.5512	225.154	A_23_P59637	NM_014705	NM_014705
59279	Homo sapiens platelet-derived growth factor alpha polypeptide (PDGFA), transcript variant 1, mRNA [NM_002607]	PDGFA	1.32938	2.51295	15.8401	39.8053	A_23_P113701	NM_002607	NM_002607
62365	Homo sapiens interleukin 12 receptor, beta 1 (IL12RB1), transcript variant 2, mRNA [NM_153701]	IL12RB1	1.3291	2.51246	15.7371	39.539	A_23_P399156	NM_153701	NM_153701
52510	Homo sapiens cDNA FLJ16171 fis, clone BRHIP2003272. [AK131247]		1.32845	2.51133	18.9645	47.626	A_33_P3335730	ENST00000377300	AK131247
35941	Homo sapiens UV radiation resistance associated gene (UVRAG), mRNA [NM_003369]	UVRAG	1.328	2.51054	90.5672	227.373	A_33_P3260722	NM_003369	NM_003369
32855	Homo sapiens ADP-ribosylation factor-like 3 (ARL3), mRNA [NM_004311]	ARL3	1.32477	2.50494	29.7251	74.4594	A_24_P286935	NM_004311	NM_004311
23586	Homo sapiens FK506 binding protein like (FKBPL), mRNA [NM_022110]	FKBPL	1.32467	2.50476	190.625	477.47	A_23_P70566	NM_022110	NM_022110
49557	Homo sapiens solute carrier family 8 (sodium/calcium exchanger), member 1 (SLC8A1), transcript variant A, mRNA [NM_021097]	SLC8A1	1.32333	2.50242	54.5426	136.489	A_33_P3262156	NM_021097	NM_021097
58991	Homo sapiens ras homolog gene family, member U (RHOU), transcript variant 1, mRNA [NM_021205]	RHOU	1.32096	2.49832	54.789	136.881	A_24_P62530	NM_021205	NM_021205
34404	Homo sapiens phosphodiesterase 1B, calmodulin-dependent (PDE1B), transcript variant 1, mRNA [NM_000924]	PDE1B	1.3183	2.49372	18.7327	46.7142	A_23_P139585	NM_000924	NM_000924
24748	Homo sapiens cysteine-rich with EGF-like domains 1 (CRELD1), transcript variant 1, mRNA [NM_001031717]	CRELD1	1.31568	2.4892	45.9122	114.285	A_33_P3422479	NM_001031717	NM_001031717
38527	Homo sapiens hypothetical LOC91450 (LOC91450), non-coding RNA [NR_026998]	LOC91450	1.31485	2.48776	21.3655	53.1521	A_33_P3289406	NR_026998	NR_026998
32536	Homo sapiens zinc finger, AN1-type domain 2A (ZFAND2A), mRNA [NM_182491]	ZFAND2A	1.31463	2.48739	615.198	1530.24	A_23_P336992	NM_182491	NM_182491
15957	Homo sapiens collagen, type XVIII, alpha 1 (COL18A1), transcript variant 1, mRNA [NM_030582]	COL18A1	1.31357	2.48556	14618.6	36335.4	A_23_P211212	NM_030582	NM_030582
2937	Homo sapiens zinc finger protein 528 (ZNF528), mRNA [NM_032423]	ZNF528	1.31219	2.48319	33.5552	83.324	A_23_P414713	NM_032423	NM_032423
62572	lincRNA:chr8:129001484-129060852 forward strand		1.31147	2.48195	52.6229	130.607	A_19_P00316799	lincRNA:chr8:129001484-129060852_F
6102	Homo sapiens RER1 retention in endoplasmic reticulum 1 homolog (S. cerevisiae) (RER1), mRNA [NM_007033]	RER1	1.31104	2.48121	1388.73	3445.72	A_33_P3386117	NM_007033	NM_007033
14158	Homo sapiens CD59 molecule, complement regulatory protein (CD59), transcript variant 1, mRNA [NM_203330]	CD59	1.30976	2.47901	29.3415	72.7378	A_24_P784765	NM_203330	NM_203330
16027	lincRNA:chr19:56795502-56798051 reverse strand		1.30803	2.47602	30.9242	76.569	A_19_P00319795	lincRNA:chr19:56795502-56798051_R
12065	Homo sapiens leucine rich repeat containing 36 (LRRC36), transcript variant 1, mRNA [NM_018296]	LRRC36	1.30729	2.47476	23.8936	59.131	A_23_P118042	NM_018296	NM_018296
41225	Homo sapiens ATPase, H+ transporting, lysosomal accessory protein 1-like (ATP6AP1L), mRNA [NM_001017971]	ATP6AP1L	1.30675	2.47383	357.601	884.643	A_24_P807031	NM_001017971	NM_001017971
51141	Homo sapiens interferon-induced protein with tetratricopeptide repeats 2 (IFIT2), mRNA [NM_001547]	IFIT2	1.30629	2.47305	16.1547	39.9514	A_23_P24004	NM_001547	NM_001547
1091	Homo sapiens cDNA FLJ26174 fis, clone ADG03920. [AK129685]	LOC100131831	1.30598	2.47252	41.3565	102.255	A_33_P3243652	AK129685	AK129685
14253	Homo sapiens histone deacetylase 5 (HDAC5), transcript variant 3, mRNA [NM_001015053]	HDAC5	1.30525	2.47126	463.366	1145.1	A_24_P125283	NM_001015053	NM_001015053
38453	Homo sapiens peroxisomal biogenesis factor 2 (PEX2), transcript variant 3, mRNA [NM_001172086]	PEX2	1.30403	2.46918	22.3577	55.2051	A_33_P3351027	NM_001172086	NM_001172086
44505	Homo sapiens ubiquinol-cytochrome c reductase, complex III subunit X (UQCR10), nuclear gene encoding mitochondrial protein, transcript variant 2, mRNA [NM_001003684]	UQCR10	1.30345	2.46819	584.691	1443.13	A_24_P66001	NM_001003684	NM_001003684
3990	Homo sapiens acid phosphatase 5, tartrate resistant (ACP5), transcript variant 4, mRNA [NM_001611]	ACP5	1.30338	2.46806	8612.8	21256.9	A_23_P142075	NM_001611	NM_001611
41532	Homo sapiens hydroxyprostaglandin dehydrogenase 15-(NAD) (HPGD), transcript variant 1, mRNA [NM_000860]	HPGD	1.30315	2.46767	200.04	493.632	A_24_P71904	NM_000860	NM_000860
57688	Homo sapiens hemoglobin, beta (HBB), mRNA [NM_000518]	HBB	1.30179	2.46535	684.389	1687.26	A_23_P203558	NM_000518	NM_000518
26498	Homo sapiens cDNA FLJ35980 fis, clone TESTI2013546. [AK093299]	LOC729867	1.30085	2.46373	48.1004	118.507	A_33_P3284858	AK093299	AK093299
12974	Homo sapiens zinc finger, CW type with PWWP domain 1 (ZCWPW1), mRNA [NM_017984]	ZCWPW1	1.29533	2.45433	202.012	495.805	A_23_P70897	NM_017984	NM_017984
30171	Homo sapiens mitogen-activated protein kinase kinase 3 (MAP2K3), transcript variant B, mRNA [NM_145109]	MAP2K3	1.29163	2.44804	55.13	134.96	A_23_P118427	NM_145109	NM_145109
6450	Homo sapiens bile acid CoA: amino acid N-acyltransferase (glycine N-choloyltransferase) (BAAT), transcript variant 1, mRNA [NM_001701]	BAAT	1.29098	2.44695	16.3107	39.9114	A_33_P3249224	NM_001701	NM_001701
24874	Homo sapiens arachidonate 5-lipoxygenase (ALOX5), mRNA [NM_000698]	ALOX5	1.29068	2.44644	2052.13	5020.42	A_23_P104464	NM_000698	NM_000698
47068	Homo sapiens glycerol-3-phosphate dehydrogenase 2 (mitochondrial) (GPD2), nuclear gene encoding mitochondrial protein, transcript variant 1, mRNA [NM_001083112]	GPD2	1.29023	2.44567	479.839	1173.53	A_33_P3354569	NM_001083112	NM_001083112
11052	lincRNA:chr8:102187674-102199749 reverse strand		1.28608	2.43865	19.5709	47.7265	A_19_P00328670	lincRNA:chr8:102187674-102199749_R
57606	lincRNA:chr4:115399526-115413226 forward strand		1.28371	2.43464	21.6932	52.8151	A_19_P00325230	lincRNA:chr4:115399526-115413226_F
29511	NP283820		1.28333	2.434	31.9758	77.8293	A_33_P3211376	NP283820
56917	Homo sapiens antagonist of mitotic exit network 1 homolog (S. cerevisiae) (AMN1), transcript variant 1, mRNA [NM_001113402]	AMN1	1.28332	2.43398	23.5898	57.4169	A_24_P100830	NM_001113402	NM_001113402
31203	Homo sapiens serine carboxypeptidase 1 (SCPEP1), mRNA [NM_021626]	SCPEP1	1.28169	2.43123	22.7082	55.2088	A_33_P3228023	NM_021626	NM_021626
50989	Homo sapiens cytochrome b5 type B (outer mitochondrial membrane) (CYB5B), nuclear gene encoding mitochondrial protein, mRNA [NM_030579]	CYB5B	1.28081	2.42975	110.597	268.722	A_33_P3357535	NM_030579	NM_030579
54951	Homo sapiens transmembrane protein 56 (TMEM56), transcript variant 1, mRNA [NM_001199679]	TMEM56	1.28014	2.42862	18.3086	44.4647	A_32_P19539	NM_001199679	NM_001199679
5397	Homo sapiens yippee-like 2 (Drosophila) (YPEL2), mRNA [NM_001005404]	YPEL2	1.27744	2.42408	113.23	274.478	A_24_P787947	NM_001005404	NM_001005404
62868	Homo sapiens MICAL-like 2 (MICALL2), transcript variant 1, mRNA [NM_182924]	MICALL2	1.27682	2.42304	3083.84	7472.26	A_24_P303524	NM_182924	NM_182924
18289	Homo sapiens NYN domain and retroviral integrase containing (NYNRIN), mRNA [NM_025081]	NYNRIN	1.27626	2.42209	370.269	896.827	A_33_P3382835	NM_025081	NM_025081
55082	Homo sapiens phospholipase C, gamma 2 (phosphatidylinositol-specific) (PLCG2), mRNA [NM_002661]	PLCG2	1.27465	2.4194	37.1265	89.8239	A_23_P106675	NM_002661	NM_002661
18126	Homo sapiens asialoglycoprotein receptor 1 (ASGR1), transcript variant 1, mRNA [NM_001671]	ASGR1	1.27348	2.41743	270.232	653.268	A_23_P118722	NM_001671	NM_001671
13937	Homo sapiens bone morphogenetic protein receptor, type II (serine/threonine kinase) (BMPR2), mRNA [NM_001204]	BMPR2	1.27299	2.41662	22.924	55.3985	A_24_P753161	NM_001204	NM_001204
59698	MYO5B_HUMAN (Q9ULV0) Myosin-5B (Myosin Vb), partial (5%) [THC2650095]		1.27254	2.41586	26.7996	64.7442	A_32_P223173	THC2650095
17309	lincRNA:chr5:1176287-1178720 reverse strand		1.27213	2.41519	939.319	2268.63	A_19_P00318243	lincRNA:chr5:1176287-1178720_R
8201	Homo sapiens glucagon receptor (GCGR), mRNA [NM_000160]	GCGR	1.27155	2.41421	94.5763	228.327	A_33_P3409467	NM_000160	NM_000160
6389	Homo sapiens C-type lectin domain family 3, member B (CLEC3B), mRNA [NM_003278]	CLEC3B	1.27144	2.41403	31.8913	76.9866	A_23_P69497	NM_003278	NM_003278
43991	lincRNA:chr12:79972444-79981692 reverse strand		1.26666	2.40604	34.8434	83.8348	A_19_P00329606	lincRNA:chr12:79972444-79981692_R
49251	Homo sapiens complement component (3b/4b) receptor 1-like (CR1L), mRNA [NM_175710]	CR1L	1.26642	2.40563	490.694	1180.43	A_33_P3319126	NM_175710	NM_175710
19354	lincRNA:chr2:178148245-178151484 reverse strand		1.26589	2.40476	225.866	543.153	A_19_P00315584	lincRNA:chr2:178148245-178151484_R
57697	Homo sapiens atlastin GTPase 2 (ATL2), transcript variant 1, mRNA [NM_022374]	ATL2	1.26377	2.40123	57.0904	137.087	A_23_P415015	NM_022374	NM_022374
9185	DENN/MADD domain containing 2C [Source:HGNC Symbol;Acc:24748] [ENST00000369540]	DENND2C	1.26343	2.40066	41.3314	99.2224	A_23_P46315	ENST00000369540	AK124287
26580	Homo sapiens methylenetetrahydrofolate dehydrogenase (NADP+ dependent) 2-like (MTHFD2L), mRNA [NM_001144978]	MTHFD2L	1.26318	2.40024	24.6563	59.181	A_23_P112846	NM_001144978	NM_001144978
59517	GTPase activating protein (SH3 domain) binding protein 1 [Source:HGNC Symbol;Acc:30292] [ENST00000394123]	G3BP1	1.2616	2.39762	140.173	336.081	A_33_P3331237	ENST00000394123
22394	lincRNA:chr4:83812701-83821724 reverse strand		1.26054	2.39586	197.106	472.237	A_19_P00329564	lincRNA:chr4:83812701-83821724_R
35752	Homo sapiens yippee-like 1 (Drosophila) (YPEL1), mRNA [NM_013313]	YPEL1	1.25925	2.39371	69.6935	166.826	A_33_P3257165	NM_013313	NM_013313
55851	Homo sapiens cDNA FLJ34703 fis, clone MESAN2002844, highly similar to Homo sapiens myoneurin (MYNN), mRNA. [AK092022]	MYNN	1.25878	2.39294	17.4391	41.7306	A_33_P3303102	AK092022	AK092022
58848	Homo sapiens family with sequence similarity 71, member E2 (FAM71E2), mRNA [NM_001145402]	FAM71E2	1.25853	2.39251	138.838	332.172	A_33_P3319572	NM_001145402	NM_001145402
44594	Homo sapiens zinc finger protein 527 (ZNF527), mRNA [NM_032453]	ZNF527	1.25842	2.39234	72.025	172.308	A_23_P402000	NM_032453	NM_032453
53473	Homo sapiens cDNA FLJ33419 fis, clone BRACE2019877. [AK090738]	SORD	1.25438	2.38564	246.793	588.759	A_33_P3413483	AK090738	AK090738
25616	Homo sapiens Ras association (RalGDS/AF-6) and pleckstrin homology domains 1 (RAPH1), transcript variant 1, mRNA [NM_213589]	RAPH1	1.25356	2.38429	96.8654	230.956	A_24_P924862	NM_213589	NM_213589
58071	Homo sapiens leucine rich repeat containing 1 (LRRC1), mRNA [NM_018214]	LRRC1	1.25342	2.38406	19.3877	46.2214	A_23_P215024	NM_018214	NM_018214
42762	lincRNA:chr7:64768415-64791279 forward strand		1.25208	2.38185	149.199	355.369	A_19_P00801366	lincRNA:chr7:64768415-64791279_F
59522	Homo sapiens v-akt murine thymoma viral oncogene homolog 2 (AKT2), transcript variant 1, mRNA [NM_001626]	AKT2	1.25187	2.3815	218.335	519.964	A_33_P3381647	NM_001626	NM_001626
34317	Homo sapiens hairy/enhancer-of-split related with YRPW motif 1 (HEY1), transcript variant 2, mRNA [NM_001040708]	HEY1	1.24996	2.37834	44.8717	106.72	A_32_P83845	NM_001040708	NM_001040708
46965	Homo sapiens adenylate cyclase activating polypeptide 1 (pituitary) receptor type I (ADCYAP1R1), transcript variant 3, mRNA [NM_001118]	ADCYAP1R1	1.24634	2.37238	24.4726	58.0583	A_23_P157109	NM_001118	NM_001118
57492	lincRNA:chr4:83812701-83821676 reverse strand		1.24628	2.3723	323.915	768.423	A_19_P00803960	lincRNA:chr4:83812701-83821676_R
24433	Homo sapiens myeloid leukemia factor 1 (MLF1), transcript variant 1, mRNA [NM_022443]	MLF1	1.2454	2.37085	254.315	602.944	A_23_P143906	NM_022443	NM_022443
42087	Homo sapiens zinc finger protein 268 (ZNF268), transcript variant 3, mRNA [NM_152943]	ZNF268	1.24469	2.36968	883.866	2094.48	A_33_P3412353	NM_152943	NM_152943
2989	Homo sapiens sulfotransferase family 4A, member 1 (SULT4A1), mRNA [NM_014351]	SULT4A1	1.24256	2.36618	485.516	1148.82	A_33_P3353345	NM_014351	NM_014351
51400	Homo sapiens integrin, alpha 7 (ITGA7), transcript variant 2, mRNA [NM_002206]	ITGA7	1.24168	2.36474	242.199	572.737	A_23_P128084	NM_002206	NM_002206
14049	Homo sapiens family with sequence similarity 49, member A (FAM49A), mRNA [NM_030797]	FAM49A	1.23851	2.35954	19.6739	46.4214	A_23_P21560	NM_030797	NM_030797
35875	Homo sapiens transferrin receptor (p90, CD71) (TFRC), mRNA [NM_003234]	TFRC	1.23846	2.35947	17729.6	41832.5	A_23_P212617	NM_003234	NM_003234
50258	Homo sapiens RAS, dexamethasone-induced 1 (RASD1), transcript variant 1, mRNA [NM_016084]	RASD1	1.23464	2.35323	38.8974	91.5344	A_23_P118392	NM_016084	NM_016084
17188	Homo sapiens apolipoprotein C-I (APOC1), mRNA [NM_001645]	APOC1	1.23454	2.35307	4831.82	11369.6	A_24_P109214	NM_001645	NM_001645
9305	Homo sapiens hypothetical LOC100128977 (LOC100128977), non-coding RNA [NR_024559]	LOC100128977	1.23373	2.35174	15.4226	36.27	A_33_P3335735	NR_024559	NR_024559
49475	Homo sapiens ATM interactor (ATMIN), mRNA [NM_015251]	ATMIN	1.23337	2.35115	118.86	279.459	A_24_P176493	NM_015251	NM_015251
42252	Homo sapiens slingshot homolog 1 (Drosophila) (SSH1), transcript variant 3, mRNA [NM_001161331]	SSH1	1.23278	2.35019	169.939	399.389	A_24_P332647	NM_001161331	NM_001161331
42122	Homo sapiens tensin 3 (TNS3), mRNA [NM_022748]	TNS3	1.23273	2.35011	438.913	1031.49	A_24_P346431	NM_022748	NM_022748
1020	lincRNA:chr8:129002837-129008911 forward strand		1.23259	2.34989	15.2273	35.7825	A_19_P00317900	lincRNA:chr8:129002837-129008911_F
14042	Homo sapiens transducin-like enhancer of split 6 (E(sp1) homolog, Drosophila) (TLE6), transcript variant 2, mRNA [NM_024760]	TLE6	1.23191	2.34877	40.1354	94.269	A_23_P208937	NM_024760	NM_024760
42944	Homo sapiens RNA binding motif protein 17 (RBM17), transcript variant 1, mRNA [NM_032905]	RBM17	1.23159	2.34825	2052.43	4819.61	A_23_P35645	NM_032905	NM_032905
58040	Homo sapiens chromosome 9 open reading frame 123 (C9orf123), mRNA [NM_033428]	C9orf123	1.23131	2.3478	20.0282	47.0222	A_23_P305877	NM_033428	NM_033428
61403	MPP8_HUMAN (Q99549) M-phase phosphoprotein 8, partial (48%) [THC2494281]		1.2305	2.34649	541.031	1269.52	A_33_P3306973	THC2494281
25955	Homo sapiens melanoma inhibitory activity family, member 3 (MIA3), mRNA [NM_198551]	MIA3	1.22904	2.3441	83.2457	195.137	A_24_P256692	NM_198551	NM_198551
60332	Homo sapiens CKLF-like MARVEL transmembrane domain containing 1 (CMTM1), transcript variant 17, mRNA [NM_052999]	CMTM1	1.22677	2.34042	15.599	36.5081	A_23_P106661	NM_052999	NM_052999
19603	Homo sapiens proteasome (prosome, macropain) activator subunit 4 (PSME4), mRNA [NM_014614]	PSME4	1.22558	2.33849	389.11	909.929	A_33_P3243997	NM_014614	NM_014614
16059	A_33_P3286699		1.22398	2.3359	17.9873	42.0166	A_33_P3286699
57700	Homo sapiens serine palmitoyltransferase, long chain base subunit 1 (SPTLC1), transcript variant 2, mRNA [NM_178324]	SPTLC1	1.22345	2.33504	231.827	541.327	A_23_P311192	NM_178324	NM_178324
5008	Homo sapiens syndecan binding protein (syntenin) 2 (SDCBP2), transcript variant 1, mRNA [NM_080489]	SDCBP2	1.22297	2.33427	25.8027	60.2304	A_23_P131899	NM_080489	NM_080489
32091	lincRNA:chr2:24355021-24385921 forward strand		1.22209	2.33284	22.8408	53.284	A_19_P00813077	lincRNA:chr2:24355021-24385921_F
53437	Homo sapiens eukaryotic translation initiation factor 2, subunit 2 beta, 38kDa (EIF2S2), mRNA [NM_003908]	EIF2S2	1.22096	2.33102	409.125	953.677	A_24_P48791	NM_003908	NM_003908
6493	Homo sapiens core 1 synthase, glycoprotein-N-acetylgalactosamine 3-beta-galactosyltransferase, 1 (C1GALT1), mRNA [NM_020156]	C1GALT1	1.22049	2.33026	370.007	862.213	A_23_P252145	NM_020156	NM_020156
56193	lincRNA:chr2:233436406-233452556 forward strand		1.21943	2.32855	58.5762	136.398	A_19_P00801511	lincRNA:chr2:233436406-233452556_F
41765	RST1163 Athersys RAGE Library Homo sapiens cDNA, mRNA sequence [BG182298]		1.21608	2.32315	17.5599	40.7942	A_33_P3414012	BG182298	BG182298
10439	Homo sapiens transmembrane channel-like 5 (TMC5), transcript variant 3, mRNA [NM_024780]	TMC5	1.21515	2.32165	270.959	629.072	A_23_P15101	NM_024780	NM_024780
31268	Homo sapiens chromosome 11 open reading frame 85 (C11orf85), mRNA [NM_001037225]	C11orf85	1.21394	2.3197	27.6916	64.2361	A_33_P3247489	NM_001037225	NM_001037225
55163	BROAD lincRNAs version v2 (http://www.broadinstitute.org/genome_bio/human_lincrnas/)	XLOC_004284	1.21388	2.3196	103.735	240.625	A_19_P00805523	TCONS_00009234
53135	Homo sapiens neurofilament, heavy polypeptide (NEFH), mRNA [NM_021076]	NEFH	1.21225	2.31699	11153.9	25843.5	A_23_P300600	NM_021076	NM_021076
53974	lincRNA:chr6:3637801-3719951 reverse strand		1.20969	2.31288	23.6908	54.794	A_19_P00801269	lincRNA:chr6:3637801-3719951_R
53823	Homo sapiens spectrin, beta, erythrocytic (SPTB), transcript variant 1, mRNA [NM_001024858]	SPTB	1.20936	2.31234	58.2028	134.585	A_32_P134968	NM_001024858	NM_001024858
41727	lincRNA:chr2:148936205-148946305 forward strand		1.20857	2.31109	39.788	91.9536	A_19_P00808408	lincRNA:chr2:148936205-148946305_F
11345	Homo sapiens tetraspanin 14 (TSPAN14), transcript variant 1, mRNA [NM_030927]	TSPAN14	1.20702	2.3086	345.426	797.45	A_32_P91902	NM_030927	NM_030927
3305	Homo sapiens acyl-CoA oxidase 1, palmitoyl (ACOX1), transcript variant 3, mRNA [NM_001185039]	ACOX1	1.20517	2.30564	954.852	2201.55	A_33_P3244803	NM_001185039	NM_001185039
13730	BROAD lincRNAs version v2 (http://www.broadinstitute.org/genome_bio/human_lincrnas/)	XLOC_004366	1.20403	2.30382	17.0592	39.3013	A_19_P00317159	TCONS_00009249
25459	Homo sapiens ATG7 autophagy related 7 homolog (S. cerevisiae) (ATG7), transcript variant 1, mRNA [NM_006395]	ATG7	1.20388	2.30359	82.6852	190.473	A_24_P944827	NM_006395	NM_006395
10270	Homo sapiens proteasome (prosome, macropain) inhibitor subunit 1 (PI31) (PSMF1), transcript variant 1, mRNA [NM_006814]	PSMF1	1.20275	2.30178	70.3792	161.998	A_33_P3296777	NM_006814	NM_006814
36428	Homo sapiens interferon regulatory factor 7 (IRF7), transcript variant d, mRNA [NM_004031]	IRF7	1.20256	2.30148	478.714	1101.75	A_24_P378019	NM_004031	NM_004031
39962	lincRNA:chr1:86019964-86020757 reverse strand		1.20232	2.3011	24.5831	56.5682	A_19_P00320798	lincRNA:chr1:86019964-86020757_R
54033	lincRNA:chr2:149093355-149100080 forward strand		1.20181	2.30027	22.8969	52.6692	A_19_P00808086	lincRNA:chr2:149093355-149100080_F
16098	BMS1 pseudogene 1 [Source:HGNC Symbol;Acc:23649] [ENST00000416851]		1.20124	2.29936	598.571	1376.33	A_32_P840463	ENST00000416851	XM_003118953
28607	Homo sapiens glycoprotein (transmembrane) nmb (GPNMB), transcript variant 1, mRNA [NM_001005340]	GPNMB	1.20096	2.29892	34.4738	79.2526	A_23_P134426	NM_001005340	NM_001005340
36497	lincRNA:chr5:178312369-178319594 forward strand		1.2003	2.29787	115.535	265.485	A_19_P00807142	lincRNA:chr5:178312369-178319594_F
26031	Homo sapiens Rho GTPase activating protein 4 (ARHGAP4), transcript variant 1, mRNA [NM_001164741]	ARHGAP4	1.19976	2.29701	54.6842	125.61	A_33_P3237927	NM_001164741	NM_001164741
28492	Homo sapiens mRNA for proteasome beta 2 subunit variant protein. [AB209470]		1.19948	2.29658	43.8035	100.598	A_33_P3376017	ENST00000444348	AB209470
52578	Homo sapiens radixin isoform b (RDX) mRNA, complete cds, alternatively spliced. [DQ916738]	RDX	1.1994	2.29644	20.0652	46.0786	A_33_P3423121	DQ916738	DQ916738
1741	Homo sapiens zinc finger protein 434 (ZNF434), mRNA [NM_017810]	ZNF434	1.19899	2.29578	255.581	586.758	A_23_P218282	NM_017810	NM_017810
18140	Putative ubiquitin-like protein FUBI-like protein ENSP00000310146 [Source:UniProtKB/Swiss-Prot;Acc:A6NDN8] [ENST00000309775]	LOC100291851	1.1988	2.29549	28.3829	65.1528	A_33_P3328410	ENST00000309775	XM_002344576
56348	Homo sapiens DEAD (Asp-Glu-Ala-Asp) box polypeptide 54 (DDX54), transcript variant 1, mRNA [NM_001111322]	DDX54	1.19818	2.2945	380.162	872.281	A_33_P3372859	NM_001111322	NM_001111322
62461	Homo sapiens purine-rich element binding protein G (PURG), transcript variant A, mRNA [NM_013357]	PURG	1.19789	2.29405	22.3966	51.3788	A_23_P111919	NM_013357	NM_013357
36470	Homo sapiens myosin light chain kinase (MYLK), transcript variant 1, mRNA [NM_053025]	MYLK	1.1968	2.29231	49.5685	113.626	A_24_P319923	NM_053025	NM_053025
43348	Homo sapiens ankyrin repeat domain 20 family, member A2 (ANKRD20A2), mRNA [NM_001012421]	ANKRD20A2	1.19675	2.29223	169.871	389.383	A_32_P204376	NM_001012421	NM_001012421
17010	Homo sapiens protein tyrosine phosphatase, receptor type, C (PTPRC), transcript variant 1, mRNA [NM_002838]	PTPRC	1.19615	2.29128	76.9947	176.416	A_33_P3309526	NM_002838	NM_002838
55651	HCG1980662 [Source:UniProtKB/TrEMBL;Acc:Q86VH3] [ENST00000446344]		1.19555	2.29032	987.653	2262.04	A_24_P8075	ENST00000446344	AY251274
38796	BROAD lincRNAs version v2 (http://www.broadinstitute.org/genome_bio/human_lincrnas/)	XLOC_001728	1.19399	2.28784	16.6862	38.1755	A_19_P00320434	TCONS_00002724
15077	lincRNA:chr15:34421358-34427283 reverse strand		1.19231	2.28519	23.301	53.2471	A_19_P00803172	lincRNA:chr15:34421358-34427283_R
12527	Homo sapiens v-myc myelocytomatosis viral oncogene homolog 1, lung carcinoma derived (avian) (MYCL1), transcript variant 1, mRNA [NM_001033081]	MYCL1	1.18928	2.28038	335.739	765.614	A_33_P3306068	NM_001033081	NM_001033081
41150	A_33_P3349002		1.18924	2.28033	234.288	534.254	A_33_P3349002
14187	Homo sapiens liver expressed antimicrobial peptide 2 (LEAP2), mRNA [NM_052971]	LEAP2	1.18923	2.2803	347.692	792.842	A_24_P268993	NM_052971	NM_052971
27412	Homo sapiens hydroxysteroid (11-beta) dehydrogenase 2 (HSD11B2), mRNA [NM_000196]	HSD11B2	1.18641	2.27586	47.3963	107.868	A_23_P14986	NM_000196	NM_000196
29283	lincRNA:chr2:120443455-120452280 reverse strand		1.18627	2.27564	167.543	381.267	A_19_P00326618	lincRNA:chr2:120443455-120452280_R
59669	Homo sapiens DnaJ (Hsp40) homolog, subfamily B, member 13 (DNAJB13), mRNA [NM_153614]	DNAJB13	1.18513	2.27383	44.9533	102.216	A_33_P3369854	NM_153614	NM_153614
30208	lincRNA:chr7:126990389-127006297 reverse strand		1.18472	2.27319	29.4642	66.9779	A_19_P00808988	lincRNA:chr7:126990389-127006297_R
7717	Homo sapiens tuftelin 1 (TUFT1), transcript variant 1, mRNA [NM_020127]	TUFT1	1.18455	2.27293	1614.6	3669.87	A_23_P371824	NM_020127	NM_020127
16273	lincRNA:chr4:56803193-56814239 reverse strand		1.18431	2.27255	19.3119	43.8873	A_19_P00328765	lincRNA:chr4:56803193-56814239_R
4797	Homo sapiens C-type lectin domain family 18, member B (CLEC18B), mRNA [NM_001011880]	CLEC18B	1.18401	2.27207	20.1599	45.8048	A_23_P206501	NM_001011880	NM_001011880
38154	Homo sapiens signaling lymphocytic activation molecule family member 1 (SLAMF1), mRNA [NM_003037]	SLAMF1	1.18293	2.27037	49.5645	112.53	A_23_P62647	NM_003037	NM_003037
51823	Homo sapiens ATPase, Cu++ transporting, alpha polypeptide (ATP7A), mRNA [NM_000052]	ATP7A	1.18148	2.2681	191.843	435.119	A_23_P217737	NM_000052	NM_000052
33383	Homo sapiens leucine-rich repeat LGI family, member 4 (LGI4), mRNA [NM_139284]	LGI4	1.18052	2.26659	19.8524	44.9973	A_24_P310256	NM_139284	NM_139284
35298	Homo sapiens zinc finger protein 148 (ZNF148), mRNA [NM_021964]	ZNF148	1.18046	2.26649	412.999	936.061	A_32_P131050	NM_021964	NM_021964
14528	Homo sapiens family with sequence similarity 181, member B (FAM181B), mRNA [NM_175885]	FAM181B	1.17933	2.26471	85.373	193.345	A_33_P3270623	NM_175885	NM_175885
20721	Homo sapiens baculoviral IAP repeat containing 3 (BIRC3), transcript variant 1, mRNA [NM_001165]	BIRC3	1.17686	2.26084	54.9515	124.237	A_23_P98350	NM_001165	NM_001165
43422	full-length cDNA clone CS0DB004YM09 of Neuroblastoma Cot 10-normalized of Homo sapiens (human). [CR624447]	LOC284926	1.17684	2.26082	19.372	43.7966	A_33_P3741678	CR624447	CR624447
23833	Homo sapiens diazepam binding inhibitor-like 5, pseudogene (DBIL5P), non-coding RNA [NR_024120]	DBIL5P	1.17434	2.25689	39.8014	89.8275	A_23_P351535	NR_024120	NR_024120
5369	Homo sapiens tumor necrosis factor (ligand) superfamily, member 14 (TNFSF14), transcript variant 1, mRNA [NM_003807]	TNFSF14	1.17308	2.25493	16.1014	36.3076	A_24_P237036	NM_003807	NM_003807
13589	Homo sapiens G protein-coupled receptor 146 (GPR146), mRNA [NM_138445]	GPR146	1.17187	2.25304	30.2467	68.147	A_23_P20035	NM_138445	NM_138445
47156	lincRNA:chr1:213453777-213480277 forward strand		1.17172	2.25279	41.2198	92.8597	A_19_P00801321	lincRNA:chr1:213453777-213480277_F
54427	Homo sapiens small Cajal body-specific RNA 5 (SCARNA5), guide RNA [NR_003008]	SCARNA5	1.17064	2.25112	275.154	619.404	A_33_P3363082	NR_003008	NR_003008
33077	lincRNA:chr5:43016161-43018426 reverse strand		1.17001	2.25013	344.204	774.504	A_19_P00318599	lincRNA:chr5:43016161-43018426_R
12679	Homo sapiens zinc finger, DHHC-type containing 23 (ZDHHC23), mRNA [NM_173570]	ZDHHC23	1.16958	2.24946	21.7085	48.8325	A_23_P350689	NM_173570	NM_173570
59415	Homo sapiens family with sequence similarity 102, member B (FAM102B), mRNA [NM_001010883]	FAM102B	1.16901	2.24857	6024.49	13546.5	A_32_P172864	NM_001010883	NM_001010883
32043	lincRNA:chr11:119369481-119371336 forward strand		1.16852	2.2478	15.1018	33.946	A_19_P00802191	lincRNA:chr11:119369481-119371336_F
61995	Homo sapiens kelch-like 3 (Drosophila) (KLHL3), mRNA [NM_017415]	KLHL3	1.16829	2.24745	18.326	41.1867	A_23_P133543	NM_017415	NM_017415
29866	Homo sapiens NADH dehydrogenase (ubiquinone) 1, subcomplex unknown, 2, 14.5kDa (NDUFC2), nuclear gene encoding mitochondrial protein, transcript variant 1, mRNA [NM_004549]	NDUFC2	1.16718	2.24572	251.357	564.476	A_24_P364236	NM_004549	NM_004549
39377	lincRNA:chr4:53608718-53617782 reverse strand		1.16703	2.24549	23.9881	53.8651	A_19_P00320854	lincRNA:chr4:53608718-53617782_R
34907	Homo sapiens chromosome 18 open reading frame 25 (C18orf25), transcript variant 1, mRNA [NM_145055]	C18orf25	1.16636	2.24445	325.632	730.864	A_23_P345361	NM_145055	NM_145055
25962	Homo sapiens ras homolog gene family, member H (RHOH), mRNA [NM_004310]	RHOH	1.16581	2.24359	14.0608	31.5467	A_23_P58132	NM_004310	NM_004310
31989	Homo sapiens translocated promoter region (to activated MET oncogene) (TPR), mRNA [NM_003292]	TPR	1.16361	2.24017	37.4344	83.8594	A_33_P3361771	NM_003292	NM_003292
9479	Homo sapiens golgin A8 family, member A (GOLGA8A), transcript variant 1, mRNA [NM_181077]	GOLGA8A	1.16342	2.23988	300.555	673.206	A_32_P2392	NM_181077	NM_181077
52216	Homo sapiens zinc finger protein 329 (ZNF329), mRNA [NM_024620]	ZNF329	1.16321	2.23956	113.263	253.659	A_23_P413634	NM_024620	NM_024620
23312	Homo sapiens tetratricopeptide repeat domain 18 (TTC18), mRNA [NM_145170]	TTC18	1.16283	2.23897	37.9197	84.901	A_23_P326931	NM_145170	NM_145170
5642	THC2670340		1.16276	2.23885	902.674	2020.95	A_33_P3310567	THC2670340
44349	AGENCOURT_7589587 NIH_MGC_92 Homo sapiens cDNA clone IMAGE:6067685 5', mRNA sequence [BQ213652]	LOC440864	1.1611	2.23628	73.7775	164.987	A_33_P3559102	BQ213652	BQ213652
20106	Homo sapiens zinc finger E-box binding homeobox 2 (ZEB2), transcript variant 1, mRNA [NM_014795]	ZEB2	1.15896	2.23296	267.841	598.077	A_23_P142560	NM_014795	NM_014795
33932	Homo sapiens tetraspanin 8 (TSPAN8), mRNA [NM_004616]	TSPAN8	1.1584	2.2321	17.924	40.0082	A_23_P36531	NM_004616	NM_004616
45750	Homo sapiens cDNA clone IMAGE:5217034. [BC041468]	LOC339988	1.15773	2.23107	94.6639	211.201	A_33_P3429242	BC041468	BC041468
48905	Homo sapiens interferon-induced protein with tetratricopeptide repeats 1 (IFIT1), transcript variant 2, mRNA [NM_001548]	IFIT1	1.15754	2.23077	28.9525	64.5864	A_23_P52266	NM_001548	NM_001548
59879	Homo sapiens GATA zinc finger domain containing 2A (GATAD2A), mRNA [NM_017660]	GATAD2A	1.15712	2.23012	714.872	1594.25	A_24_P305467	NM_017660	NM_017660
45653	Homo sapiens transmembrane protein 200C (TMEM200C), mRNA [NM_001080209]	TMEM200C	1.15687	2.22973	13.8637	30.9122	A_24_P933011	NM_001080209	NM_001080209
28740	Homo sapiens T-cell lymphoma invasion and metastasis 1 (TIAM1), mRNA [NM_003253]	TIAM1	1.15639	2.22899	274.894	612.736	A_33_P3381751	NM_003253	NM_003253
6767	Homo sapiens retrotransposon gag domain containing 4 (RGAG4), mRNA [NM_001024455]	RGAG4	1.15573	2.22798	99.489	221.659	A_33_P3305173	NM_001024455	NM_001024455
5192	Homo sapiens neuropilin (NRP) and tolloid (TLL)-like 2 (NETO2), transcript variant 1, mRNA [NM_018092]	NETO2	1.15539	2.22744	630.514	1404.43	A_23_P3681	NM_018092	NM_018092
29942	lincRNA:chr15:72628696-72635071 reverse strand		1.1548	2.22653	548.678	1221.65	A_19_P00803285	lincRNA:chr15:72628696-72635071_R
27085	lincRNA:chr4:54788293-54804443 forward strand		1.15286	2.22355	61.8058	137.428	A_19_P00808929	lincRNA:chr4:54788293-54804443_F
33885	Homo sapiens PERP, TP53 apoptosis effector (PERP), mRNA [NM_022121]	PERP	1.15193	2.22211	60.9424	135.421	A_23_P214950	NM_022121	NM_022121
61437	BROAD lincRNAs version v2 (http://www.broadinstitute.org/genome_bio/human_lincrnas/)	XLOC_011510	1.15017	2.21941	18.5271	41.1192	A_19_P00322498	TCONS_00023705
37891	Homo sapiens chromosome 17 open reading frame 69 (C17orf69), transcript variant 2, non-coding RNA [NR_026906]	C17orf69	1.1501	2.2193	165.908	368.2	A_33_P3227944	NR_026906	NR_026906
59898	Homo sapiens LIM domain containing 2 (LIMD2), mRNA [NM_030576]	LIMD2	1.14938	2.21819	16.0778	35.6635	A_24_P159635	NM_030576	NM_030576
35078	Homo sapiens asparagine-linked glycosylation 2, alpha-1,3-mannosyltransferase homolog (S. cerevisiae) (ALG2), transcript variant 1, mRNA [NM_033087]	ALG2	1.1484	2.21667	367.4	814.405	A_33_P3297050	NM_033087	NM_033087
28652	lincRNA:chr3:182651981-182660175 forward strand		1.14796	2.216	30.4229	67.4171	A_19_P00326849	lincRNA:chr3:182651981-182660175_F
47642	Homo sapiens sterol-C5-desaturase (ERG3 delta-5-desaturase homolog, S. cerevisiae)-like (SC5DL), transcript variant 2, mRNA [NM_001024956]	SC5DL	1.14545	2.21215	19.9035	44.0297	A_32_P41026	NM_001024956	NM_001024956
54162	Homo sapiens protein kinase, AMP-activated, alpha 1 catalytic subunit (PRKAA1), transcript variant 2, mRNA [NM_206907]	PRKAA1	1.14457	2.2108	474.115	1048.17	A_33_P3257187	NM_206907	NM_206907
7375	Homo sapiens hemoglobin, beta pseudogene 1 (HBBP1), non-coding RNA [NR_001589]	HBBP1	1.14211	2.20703	7215.01	15923.7	A_24_P732099	NR_001589	NR_001589
42967	Homo sapiens PLAC8-like 1 (PLAC8L1), mRNA [NM_001029869]	PLAC8L1	1.14168	2.20638	167.96	370.584	A_33_P3385436	NM_001029869	NM_001029869
53339	Homo sapiens leukocyte immunoglobulin-like receptor, subfamily B (with TM and ITIM domains), member 3 (LILRB3), transcript variant 2, mRNA [NM_006864]	LILRB3	1.14127	2.20575	36.8493	81.2804	A_32_P70158	NM_006864	NM_006864
23579	mitotic spindle organizing protein 2A [Source:HGNC Symbol;Acc:33187] [ENST00000445782]	MZT2A	1.14107	2.20545	178.785	394.301	A_33_P3359856	ENST00000445782
11706	Homo sapiens zinc finger, GATA-like protein 1 (ZGLP1), mRNA [NM_001103167]	ZGLP1	1.14093	2.20523	160.124	353.109	A_33_P3305093	NM_001103167	NM_001103167
1359	Homo sapiens VENT homeobox pseudogene 1 (VENTXP1), non-coding RNA [NR_001559]	VENTXP1	1.14076	2.20497	16.0915	35.4813	A_24_P254762	NR_001559	NR_001559
13371	Homo sapiens mitochondrial ribosomal protein L43 (MRPL43), nuclear gene encoding mitochondrial protein, transcript variant 2, mRNA [NM_176792]	MRPL43	1.14046	2.20451	21.5063	47.4109	A_23_P346384	NM_176792	NM_176792
57954	Homo sapiens zinc finger protein 177 (ZNF177), transcript variant 3, mRNA [NM_003451]	ZNF177	1.13995	2.20373	85.156	187.661	A_24_P168398	NM_003451	NM_003451
26955	Homo sapiens chromosome 14 open reading frame 167 (C14orf167), transcript variant 1, non-coding RNA [NR_023921]	C14orf167	1.13944	2.20296	48.4317	106.693	A_32_P118250	NR_023921	NR_023921
16033	Homo sapiens zinc finger CCCH-type, antiviral 1 (ZC3HAV1), transcript variant 2, mRNA [NM_024625]	ZC3HAV1	1.13844	2.20143	482.012	1061.12	A_23_P20122	NM_024625	NM_024625
23273	lincRNA:chr10:124021160-124029935 reverse strand		1.13776	2.2004	32.1582	70.7609	A_19_P00327738	lincRNA:chr10:124021160-124029935_R
40644	Homo sapiens WNK lysine deficient protein kinase 4 (WNK4), mRNA [NM_032387]	WNK4	1.13772	2.20032	172.631	379.844	A_24_P327181	NM_032387	NM_032387
27911	Homo sapiens PR domain containing 12 (PRDM12), mRNA [NM_021619]	PRDM12	1.13758	2.20011	40.9248	90.0391	A_23_P43317	NM_021619	NM_021619
17595	Homo sapiens apelin receptor (APLNR), transcript variant 1, mRNA [NM_005161]	APLNR	1.13752	2.20002	72.3667	159.208	A_23_P318860	NM_005161	NM_005161
3637	Homo sapiens mediator complex subunit 18 (MED18), transcript variant 1, mRNA [NM_017638]	MED18	1.13687	2.19903	171.233	376.546	A_23_P138105	NM_017638	NM_017638
44872	Homo sapiens mucosa associated lymphoid tissue lymphoma translocation gene 1 (MALT1), transcript variant 1, mRNA [NM_006785]	MALT1	1.13644	2.19838	20.2047	44.4175	A_24_P116909	NM_006785	NM_006785
41345	lincRNA:chr3:48327203-48328568 reverse strand		1.13583	2.19745	21.2768	46.7548	A_19_P00321330	lincRNA:chr3:48327203-48328568_R
47576	Homo sapiens plasminogen activator, tissue (PLAT), transcript variant 1, mRNA [NM_000930]	PLAT	1.13565	2.19717	18.8414	41.3978	A_23_P82868	NM_000930	NM_000930
57072	Homo sapiens ubiquitin specific peptidase 24 (USP24), mRNA [NM_015306]	USP24	1.13443	2.19531	1773.07	3892.45	A_24_P58122	NM_015306	NM_015306
40167	Homo sapiens regulator of chromosome condensation (RCC1) and BTB (POZ) domain containing protein 1 (RCBTB1), mRNA [NM_018191]	RCBTB1	1.13423	2.19501	230.852	506.723	A_23_P117163	NM_018191	NM_018191
4671	Homo sapiens cDNA FLJ42667 fis, clone BRAMY2020058. [AK124658]		1.13343	2.1938	34.0797	74.7641	A_33_P3267160	AK124658	AK124658
23210	Homo sapiens F-box and WD repeat domain containing 2 (FBXW2), mRNA [NM_012164]	FBXW2	1.13223	2.19197	23.0693	50.5673	A_24_P791040	NM_012164	NM_012164
4566	Homo sapiens cytoplasmic polyadenylation element binding protein 1 (CPEB1), transcript variant 1, mRNA [NM_030594]	CPEB1	1.13158	2.19098	589.845	1292.34	A_33_P3268838	NM_030594	NM_030594
11569	Homo sapiens interferon (alpha, beta and omega) receptor 1 (IFNAR1), mRNA [NM_000629]	IFNAR1	1.13122	2.19045	318.898	698.529	A_33_P3277988	NM_000629	NM_000629
10381	Homo sapiens erythrocyte membrane protein band 4.1 like 5 (EPB41L5), transcript variant 1, mRNA [NM_020909]	EPB41L5	1.13092	2.18998	185.868	407.048	A_24_P944640	NM_020909	NM_020909
3450	Homo sapiens methyltransferase like 9 (METTL9), transcript variant 1, mRNA [NM_016025]	METTL9	1.13078	2.18977	57.9503	126.898	A_24_P202139	NM_016025	NM_016025
26426	Homo sapiens hypothetical LOC402483 (FLJ45340), non-coding RNA [NR_024368]	FLJ45340	1.13059	2.18949	948.364	2076.43	A_32_P41375	NR_024368	NR_024368
56976	Homo sapiens zinc finger protein 25 (ZNF25), mRNA [NM_145011]	ZNF25	1.12934	2.18759	33.9145	74.1911	A_24_P69691	NM_145011	NM_145011
5932	Homo sapiens protein phosphatase 1, regulatory (inhibitor) subunit 14C (PPP1R14C), mRNA [NM_030949]	PPP1R14C	1.12731	2.18452	878.93	1920.04	A_23_P45011	NM_030949	NM_030949
2687	Homo sapiens polycystic kidney disease 2-like 1 (PKD2L1), mRNA [NM_016112]	PKD2L1	1.12323	2.17835	15.0176	32.7135	A_33_P3289034	NM_016112	NM_016112
13346	Homo sapiens nemo-like kinase (NLK), mRNA [NM_016231]	NLK	1.1228	2.17769	1704.84	3712.6	A_33_P3327108	NM_016231	NM_016231
30833	Homo sapiens ELOVL fatty acid elongase 7 (ELOVL7), transcript variant 1, mRNA [NM_024930]	ELOVL7	1.12276	2.17763	38.2079	83.2027	A_23_P359277	NM_024930	NM_024930
8647	Homo sapiens fucosyltransferase 7 (alpha (1,3) fucosyltransferase) (FUT7), mRNA [NM_004479]	FUT7	1.12116	2.17522	17.0811	37.1552	A_23_P170534	NM_004479	NM_004479
11159	Homo sapiens chromosome 17 open reading frame 108 (C17orf108), mRNA [NM_001076680]	C17orf108	1.12098	2.17495	547.928	1191.72	A_23_P392126	NM_001076680	NM_001076680
16137	Homo sapiens chromosome 18 open reading frame 54 (C18orf54), mRNA [NM_173529]	C18orf54	1.12006	2.17357	66.7834	145.158	A_32_P162374	NM_173529	NM_173529
53295	Homo sapiens URB1 ribosome biogenesis 1 homolog (S. cerevisiae) (URB1), mRNA [NM_014825]	URB1	1.1188	2.17166	312.621	678.907	A_24_P940310	NM_014825	NM_014825
25559	Homo sapiens ubiquitin specific peptidase 7 (herpes virus-associated) (USP7), mRNA [NM_003470]	USP7	1.11851	2.17123	86.6968	188.239	A_24_P245108	NM_003470	NM_003470
55642	Homo sapiens p21 protein (Cdc42/Rac)-activated kinase 6 (PAK6), transcript variant 1, mRNA [NM_020168]	PAK6	1.11813	2.17066	83.0747	180.327	A_24_P159227	NM_020168	NM_020168
27919	Homo sapiens HESX homeobox 1 (HESX1), mRNA [NM_003865]	HESX1	1.11714	2.16916	75.5054	163.783	A_23_P121106	NM_003865	NM_003865
37020	Homo sapiens caspase 7, apoptosis-related cysteine peptidase (CASP7), transcript variant delta, mRNA [NM_033338]	CASP7	1.11623	2.16779	128.199	277.909	A_23_P12572	NM_033338	NM_033338
40717	Homo sapiens CD83 molecule (CD83), transcript variant 1, mRNA [NM_004233]	CD83	1.11589	2.16729	51.159	110.876	A_23_P70670	NM_004233	NM_004233
46223	Homo sapiens DnaJ (Hsp40) homolog, subfamily A, member 2 (DNAJA2), mRNA [NM_005880]	DNAJA2	1.11423	2.16479	583.496	1263.14	A_33_P3414574	NM_005880	NM_005880
54262	Homo sapiens hypothetical LOC100134229 (LOC100134229), non-coding RNA [NR_024451]	LOC100134229	1.1131	2.1631	52.4761	113.511	A_32_P54503	NR_024451	NR_024451
8382	Homo sapiens spectrin repeat containing, nuclear envelope 2 (SYNE2), transcript variant 5, mRNA [NM_182914]	SYNE2	1.11303	2.163	33.6102	72.6988	A_33_P3210278	NM_182914	NM_182914
29514	Homo sapiens gastric inhibitory polypeptide receptor (GIPR), mRNA [NM_000164]	GIPR	1.11293	2.16284	178.413	385.878	A_24_P373768	NM_000164	NM_000164
59839	Homo sapiens solute carrier family 2 (facilitated glucose transporter), member 4 (SLC2A4), mRNA [NM_001042]	SLC2A4	1.1126	2.16235	31.0999	67.2488	A_32_P151263	NM_001042	NM_001042
34390	Homo sapiens leukotriene B4 receptor (LTB4R), transcript variant 1, mRNA [NM_181657]	LTB4R	1.11134	2.16046	105.929	228.856	A_23_P151791	NM_181657	NM_181657
13864	A_33_P3406255		1.11117	2.16022	7026.53	15178.8	A_33_P3406255
48385	Homo sapiens APEX nuclease (apurinic/apyrimidinic endonuclease) 2 (APEX2), nuclear gene encoding mitochondrial protein, mRNA [NM_014481]	APEX2	1.11056	2.15929	1647.38	3557.18	A_23_P256682	NM_014481	NM_014481
52466	Homo sapiens SID1 transmembrane family, member 2 (SIDT2), mRNA [NM_001040455]	SIDT2	1.1105	2.1592	1415.78	3056.94	A_23_P98402	NM_001040455	NM_001040455
10298	Homo sapiens Mdm1 nuclear protein homolog (mouse) (MDM1), transcript variant 1, mRNA [NM_017440]	MDM1	1.11009	2.15859	63.8456	137.817	A_23_P413180	NM_017440	NM_017440
48316	mitochondrially encoded cytochrome c oxidase I [Source:HGNC Symbol;Acc:7419] [ENST00000361624]	COX1	1.10764	2.15493	77126.8	166203	A_23_P301925	ENST00000361624	CR606568
50254	Homo sapiens glycosylphosphatidylinositol specific phospholipase D1 (GPLD1), transcript variant 2, mRNA [NM_177483]	GPLD1	1.1076	2.15487	22.6782	48.8686	A_33_P3375466	NM_177483	NM_177483
17645	Homo sapiens Abelson helper integration site 1 (AHI1), transcript variant 2, mRNA [NM_017651]	AHI1	1.10622	2.1528	115.545	248.745	A_24_P38143	NM_017651	NM_017651
57142	Homo sapiens thioredoxin domain containing 16 (TXNDC16), transcript variant 1, mRNA [NM_020784]	TXNDC16	1.106	2.15249	109.7	236.127	A_23_P398836	NM_020784	NM_020784
27687	lincRNA:chr4:42675-51825 reverse strand		1.10553	2.15177	79.1945	170.408	A_19_P00328993	lincRNA:chr4:42675-51825_R
12412	lincRNA:chr5:153808732-153823632 reverse strand		1.10544	2.15164	41.2315	88.7153	A_19_P00330794	lincRNA:chr5:153808732-153823632_R
12257	Homo sapiens zinc finger protein 540 (ZNF540), transcript variant 2, mRNA [NM_152606]	ZNF540	1.10457	2.15035	14.9416	32.1297	A_23_P90542	NM_152606	NM_152606
41169	Homo sapiens heat shock factor binding protein 1 (HSBP1), mRNA [NM_001537]	HSBP1	1.10355	2.14883	771.41	1657.62	A_23_P100203	NM_001537	NM_001537
5850	Homo sapiens arrestin domain containing 2 (ARRDC2), transcript variant 2, mRNA [NM_001025604]	ARRDC2	1.10275	2.14764	1246.97	2678.03	A_24_P22976	NM_001025604	NM_001025604
62232	Homo sapiens post-GPI attachment to proteins 1 (PGAP1), mRNA [NM_024989]	PGAP1	1.10255	2.14734	44.3761	95.2907	A_33_P3312735	NM_024989	NM_024989
30553	full-length cDNA clone CS0DI014YM20 of Placenta Cot 25-normalized of Homo sapiens (human). [CR602790]		1.10176	2.14616	26.8369	57.5962	A_33_P3345673	CR602790	CR602790
22118	dynamin 1-like [Source:HGNC Symbol;Acc:2973] [ENST00000547640]	DNM1L	1.10133	2.14552	70.7128	151.716	A_33_P3285430	ENST00000547640	AK123906
48626	Homo sapiens CREB binding protein (CREBBP), transcript variant 1, mRNA [NM_004380]	CREBBP	1.10095	2.14496	564.631	1211.11	A_33_P3240229	NM_004380	NM_004380
18255	Homo sapiens WAS protein homolog associated with actin, golgi membranes and microtubules (WHAMM), mRNA [NM_001080435]	WHAMM	1.10051	2.14431	1009.83	2165.38	A_24_P307827	NM_001080435	NM_001080435
58718	Homo sapiens F-box and leucine-rich repeat protein 17, mRNA (cDNA clone IMAGE:30341140), with apparent retained intron. [BC063316]	FBXL17	1.10045	2.14422	145.588	312.172	A_33_P3325866	BC063316	BC063316
35672	Homo sapiens clone Affy2H6-6, mRNA sequence. [DQ656067]		1.09878	2.14173	126.78	271.528	A_24_P289709	DQ656067	DQ656067
24805	Homo sapiens family with sequence similarity 153, member B (FAM153B), mRNA [NM_001079529]	FAM153B	1.0983	2.14102	45.8012	98.0612	A_32_P84369	NM_001079529	NM_001079529
59554	Homo sapiens solute carrier family 7 (amino acid transporter light chain, L system), member 8 (SLC7A8), transcript variant 2, mRNA [NM_182728]	SLC7A8	1.09808	2.14069	24.7374	52.9551	A_33_P3310301	NM_182728	NM_182728
19241	Homo sapiens ankyrin repeat domain 57 pseudogene (LOC389834), non-coding RNA [NR_027420]	LOC389834	1.09795	2.1405	575.918	1232.75	A_33_P3247540	NR_027420	NR_027420
18001	lincRNA:chr2:1603093-1627243 reverse strand		1.09756	2.13992	45.2429	96.8162	A_19_P00804987	lincRNA:chr2:1603093-1627243_R
28983	Homo sapiens hypothetical protein MGC12982 (MGC12982), non-coding RNA [NR_026878]	MGC12982	1.09712	2.13928	20.9097	44.7317	A_32_P523096	NR_026878	NR_026878
57717	Homo sapiens cDNA FLJ37117 fis, clone BRACE2022270. [AK094436]	LOC284219	1.09686	2.13889	224.025	479.166	A_33_P3527721	AK094436	AK094436
10359	Homo sapiens ASAP1 intronic transcript 1 (non-protein coding) (ASAP1-IT1), non-coding RNA [NR_002765]	ASAP1-IT1	1.09549	2.13686	256.443	547.982	A_23_P146325	NR_002765	NR_002765
2271	Homo sapiens 2,3-bisphosphoglycerate mutase (BPGM), transcript variant 2, mRNA [NM_199186]	BPGM	1.09549	2.13685	1443.36	3084.24	A_23_P70843	NM_199186	NM_199186
12432	lincRNA:chr6:6683526-6701601 reverse strand		1.09455	2.13547	46.0088	98.2503	A_19_P00325800	lincRNA:chr6:6683526-6701601_R
31783	Homo sapiens proline rich 20B (PRR20B), mRNA [NM_001130404]	PRR20B	1.09347	2.13387	19.494	41.5978	A_33_P3365087	NM_001130404	NM_001130404
23376	Homo sapiens cylindromatosis (turban tumor syndrome) (CYLD), transcript variant 1, mRNA [NM_015247]	CYLD	1.09251	2.13245	40.3613	86.0684	A_33_P3251771	NM_015247	NM_015247
997	lincRNA:chr21:29818746-30047176 reverse strand		1.09206	2.13179	22.7628	48.5256	A_19_P00321345	lincRNA:chr21:29818746-30047176_R
15885	Homo sapiens T-box 2 (TBX2), mRNA [NM_005994]	TBX2	1.0919	2.13155	172.716	368.154	A_23_P164451	NM_005994	NM_005994
16572	Homo sapiens spinster homolog 2 (Drosophila) (SPNS2), mRNA [NM_001124758]	SPNS2	1.08989	2.12858	265.955	566.108	A_24_P8371	NM_001124758	NM_001124758
23893	Homo sapiens UDP glucuronosyltransferase 1 family, polypeptide A6 (UGT1A6), transcript variant 1, mRNA [NM_001072]	UGT1A6	1.08814	2.12599	14.3413	30.4894	A_23_P60599	NM_001072	NM_001072
12699	Homo sapiens hypothetical LOC339290 (LOC339290), non-coding RNA [NR_015389]	LOC339290	1.08755	2.12514	55.1405	117.181	A_32_P150876	NR_015389	NR_015389
21504	Homo sapiens frizzled family receptor 7 (FZD7), mRNA [NM_003507]	FZD7	1.08656	2.12367	45.3385	96.2839	A_23_P209449	NM_003507	NM_003507
35667	Homo sapiens WD repeat domain, phosphoinositide interacting 2 (WIPI2), transcript variant 1, mRNA [NM_015610]	WIPI2	1.08627	2.12325	252.927	537.027	A_24_P149395	NM_015610	NM_015610
42237	AT rich interactive domain 1B (SWI1-like) [Source:HGNC Symbol;Acc:18040] [ENST00000354354]	ARID1B	1.08611	2.12301	50.3251	106.841	A_33_P3291882	ENST00000354354	CR591960
19775	Homo sapiens chromosome 20 open reading frame 196 (C20orf196), mRNA [NM_152504]	C20orf196	1.08609	2.12297	627.112	1331.34	A_33_P3275510	NM_152504	NM_152504
54938	Homo sapiens ankyrin repeat domain 28 (ANKRD28), transcript variant 1, mRNA [NM_015199]	ANKRD28	1.08557	2.12221	805.728	1709.92	A_24_P217365	NM_015199	NM_015199
32194	Homo sapiens, clone IMAGE:3951139, mRNA. [BC015119]		1.0852	2.12166	18.7227	39.7233	A_33_P3859499	ENST00000444162	BC015119
21746	Homo sapiens cyclin M3 (CNNM3), transcript variant 1, mRNA [NM_017623]	CNNM3	1.08519	2.12165	634.776	1346.77	A_33_P3255274	NM_017623	NM_017623
7100	Homo sapiens zinc finger protein 529 (ZNF529), transcript variant 2, mRNA [NM_020951]	ZNF529	1.08367	2.11942	958.07	2030.55	A_23_P433676	NM_020951	NM_020951
16449	Homo sapiens guanine nucleotide binding protein (G protein), alpha z polypeptide (GNAZ), mRNA [NM_002073]	GNAZ	1.0834	2.11903	24.1088	51.0872	A_23_P416581	NM_002073	NM_002073
27095	Homo sapiens chromosome 2 open reading frame 61 (C2orf61), transcript variant 2, mRNA [NM_173649]	C2orf61	1.08332	2.11891	20.1985	42.7987	A_33_P3265714	NM_173649	NM_173649
8837	Homo sapiens hypothetical LOC648987 (LOC648987), transcript variant 1, non-coding RNA [NR_034085]	LOC648987	1.08278	2.11811	340.238	720.663	A_33_P3331282	NR_034085	NR_034085
27854	Homo sapiens Rap guanine nucleotide exchange factor (GEF) 6 (RAPGEF6), transcript variant 5, mRNA [NM_001164389]	RAPGEF6	1.08257	2.1178	56.5881	119.842	A_33_P3243524	NM_001164389	NM_001164389
50381	lincRNA:chr11:82783427-82804838 forward strand		1.08178	2.11665	48.7486	103.184	A_19_P00810383	lincRNA:chr11:82783427-82804838_F
32518	Homo sapiens coiled-coil domain containing 7 (CCDC7), transcript variant 1, mRNA [NM_145023]	CCDC7	1.08138	2.11606	73.491	155.512	A_33_P3385842	NM_145023	NM_145023
38387	Homo sapiens regulator of G-protein signaling 16 (RGS16), mRNA [NM_002928]	RGS16	1.07883	2.11232	117.497	248.193	A_23_P320578	NM_002928	NM_002928
6055	Homo sapiens MACRO domain containing 2 (MACROD2), transcript variant 1, mRNA [NM_080676]	MACROD2	1.07873	2.11217	32.8833	69.4551	A_32_P89352	NM_080676	NM_080676
15690	lincRNA:chr17:72093980-72101705 reverse strand		1.0771	2.1098	22.4558	47.3772	A_19_P00331635	lincRNA:chr17:72093980-72101705_R
35156	Homo sapiens nuclear receptor subfamily 1, group D, member 2 (NR1D2), transcript variant 1, mRNA [NM_005126]	NR1D2	1.07439	2.10584	103.336	217.609	A_24_P943472	NM_005126	NM_005126
32176	Homo sapiens bromodomain and WD repeat domain containing 1 (BRWD1), transcript variant 1, mRNA [NM_018963]	BRWD1	1.07364	2.10473	230.631	485.415	A_23_P211136	NM_018963	NM_018963
20210	Homo sapiens ankyrin repeat and BTB (POZ) domain containing 1 (ABTB1), transcript variant 1, mRNA [NM_032548]	ABTB1	1.07342	2.10442	123.549	259.999	A_33_P3297444	NM_032548	NM_032548
1270	Homo sapiens interleukin 32 (IL32), transcript variant 4, mRNA [NM_001012633]	IL32	1.07271	2.10339	22.9602	48.2942	A_33_P3346826	NM_001012633	NM_001012633
16184	Homo sapiens very low density lipoprotein receptor (VLDLR), transcript variant 1, mRNA [NM_003383]	VLDLR	1.07195	2.10228	18.9408	39.8187	A_23_P43476	NM_003383	NM_003383
20851	Homo sapiens serine/arginine-rich splicing factor 8 (SRSF8), mRNA [NM_032102]	SRSF8	1.07187	2.10216	1056.83	2221.63	A_32_P17635	NM_032102	NM_032102
45122	Homo sapiens small nucleolar RNA, H/ACA box 59B (SNORA59B), small nucleolar RNA [NR_003022]	SNORA59B	1.07121	2.1012	61.7983	129.85	A_33_P3419458	NR_003022	NR_003022
34137	lincRNA:chr5:10160975-10213797 reverse strand		1.07034	2.09992	15.7402	33.0531	A_19_P00805981	lincRNA:chr5:10160975-10213797_R
14629	Homo sapiens small EDRK-rich factor 2 (SERF2), transcript variant 4, mRNA [NM_001199877]	SERF2	1.06962	2.09889	642.78	1349.12	A_24_P313334	NM_001199877	NM_001199877
105	Homo sapiens guanine nucleotide binding protein-like 1 (GNL1), mRNA [NM_005275]	GNL1	1.06816	2.09676	427.8	896.996	A_23_P404965	NM_005275	NM_005275
18456	lincRNA:chr4:6664049-6687449 forward strand		1.06739	2.09563	17.4778	36.627	A_19_P00805308	lincRNA:chr4:6664049-6687449_F
11636	Homo sapiens proline rich 5 (renal) (PRR5), transcript variant 2, mRNA [NM_015366]	PRR5	1.06675	2.0947	118.255	247.71	A_33_P3215929	NM_015366	NM_015366
45008	lincRNA:chr5:82323780-82326924 reverse strand		1.06667	2.09459	16.9417	35.4859	A_19_P00811300	lincRNA:chr5:82323780-82326924_R
38296	lincRNA:chr19:56776688-56785088 forward strand		1.0663	2.09406	49.6747	104.022	A_19_P00808859	lincRNA:chr19:56776688-56785088_F
8013	lincRNA:chr2:38359778-38366088 reverse strand		1.0661	2.09377	16.9595	35.5093	A_19_P00319064	lincRNA:chr2:38359778-38366088_R
40462	Homo sapiens polymerase (RNA) II (DNA directed) polypeptide E, 25kDa (POLR2E), mRNA [NM_002695]	POLR2E	1.06529	2.09259	166.946	349.349	A_33_P3299834	NM_002695	NM_002695
20912	Homo sapiens Der1-like domain family, member 3 (DERL3), transcript variant 3, mRNA [NM_198440]	DERL3	1.06373	2.09033	27.0166	56.4736	A_33_P3724157	NM_198440	NM_198440
9995	lincRNA:chr5:94794194-94799319 reverse strand		1.06369	2.09027	20.73	43.3313	A_19_P00805505	lincRNA:chr5:94794194-94799319_R
16032	A_33_P3392350		1.06356	2.09009	20.2605	42.3462	A_33_P3392350
61983	Homo sapiens protease, serine, 57 (PRSS57), mRNA [NM_214710]	PRSS57	1.06336	2.0898	16.6171	34.7263	A_33_P3298775	NM_214710	NM_214710
8525	lincRNA:chr9:132104000-132109743 reverse strand		1.06146	2.08704	42.2616	88.2018	A_19_P00317842	lincRNA:chr9:132104000-132109743_R
21410	Homo sapiens RecQ protein-like 5 (RECQL5), transcript variant 2, mRNA [NM_001003715]	RECQL5	1.06101	2.08639	103.477	215.893	A_33_P3268974	NM_001003715	NM_001003715
58276	Homo sapiens thymopoietin (TMPO), transcript variant 1, mRNA [NM_003276]	TMPO	1.06077	2.08604	316.878	661.019	A_23_P325040	NM_003276	NM_003276
36503	Q37NG5_RHOPA (Q37NG5) HI0933-like protein, partial (5%) [THC2543279]		1.06074	2.086	65.4397	136.507	A_32_P230148	ENST00000415530
54485	Homo sapiens glucose-fructose oxidoreductase domain containing 1 (GFOD1), transcript variant 4, mRNA [NM_001242629]	GFOD1	1.05991	2.0848	78.5712	163.805	A_23_P134058	NM_001242629	NM_001242629
30323	Homo sapiens hypothetical LOC197187 (MGC23284), transcript variant 2, non-coding RNA [NR_024399]	MGC23284	1.05872	2.08308	102.576	213.675	A_23_P406227	NR_024399	NR_024399
31067	Homo sapiens solute carrier family 39 (zinc transporter), member 10 (SLC39A10), transcript variant 2, mRNA [NM_020342]	SLC39A10	1.05828	2.08245	254.974	530.972	A_23_P119778	NM_020342	NM_020342
4915	Homo sapiens zinc finger protein 577 (ZNF577), transcript variant 1, mRNA [NM_032679]	ZNF577	1.05669	2.08015	139.007	289.155	A_23_P309207	NM_032679	NM_032679
29383	Homo sapiens hypothetical protein LOC342346 (LOC342346), mRNA [NM_001145011]	LOC342346	1.05646	2.07983	20.7948	43.2495	A_33_P3370244	NM_001145011	NM_001145011
18597	Homo sapiens gamma-glutamylcyclotransferase (GGCT), transcript variant 2, mRNA [NM_001199815]	GGCT	1.05611	2.07931	71.0674	147.772	A_33_P3419912	NM_001199815	NM_001199815
1882	lincRNA:chr11:105866440-105873240 reverse strand		1.05582	2.07889	171.988	357.546	A_19_P00803373	lincRNA:chr11:105866440-105873240_R
59989	Homo sapiens ADP-ribosylation factor-like 4D (ARL4D), mRNA [NM_001661]	ARL4D	1.05528	2.07812	23.0858	47.9751	A_33_P3392525	NM_001661	NM_001661
51533	lincRNA:chr8:129001484-129113273 forward strand		1.0545	2.07701	56.6307	117.622	A_19_P00321012	lincRNA:chr8:129001484-129113273_F
19271	Homo sapiens Sec61 alpha 2 subunit (S. cerevisiae) (SEC61A2), transcript variant 3, mRNA [NM_001142627]	SEC61A2	1.05407	2.07638	26.8732	55.7991	A_33_P3336287	NM_001142627	NM_001142627
48153	lincRNA:chr5:3612325-3623500 reverse strand		1.05373	2.07589	12.9506	26.884	A_19_P00323792	lincRNA:chr5:3612325-3623500_R
29738	Homo sapiens zinc finger protein 227 (ZNF227), mRNA [NM_182490]	ZNF227	1.053	2.07484	48.7884	101.228	A_23_P371011	NM_182490	NM_182490
4673	lincRNA:chrX:73164675-73232924 forward strand		1.05293	2.07474	368.759	765.078	A_19_P00324814	lincRNA:chrX:73164675-73232924_F
18670	Q9P1R7_HUMAN (Q9P1R7) HDCMB45P (Fragment), partial (19%) [THC2780703]		1.05201	2.07342	74.4882	154.446	A_33_P3245243	THC2780703
37661	Homo sapiens proteasome (prosome, macropain) 26S subunit, non-ATPase, 9 (PSMD9), mRNA [NM_002813]	PSMD9	1.05187	2.07321	94.076	195.04	A_24_P116017	NM_002813	NM_002813
61980	Homo sapiens immunoglobulin superfamily, member 1 (IGSF1), transcript variant 2, mRNA [NM_205833]	IGSF1	1.05142	2.07257	54.5462	113.051	A_33_P3371989	NM_205833	NM_205833
57080	Homo sapiens hypothetical LOC386758 (LOC386758), transcript variant 2, non-coding RNA [NR_037160]	LOC386758	1.05123	2.0723	55.1893	114.369	A_33_P3501900	NR_037160	NR_037160
6531	Homo sapiens protein phosphatase 6, catalytic subunit (PPP6C), transcript variant 1, mRNA [NM_001123355]	PPP6C	1.05087	2.07178	297.897	617.176	A_24_P81298	NM_001123355	NM_001123355
28110	Homo sapiens catenin (cadherin-associated protein), delta 1 (CTNND1), transcript variant 3, mRNA [NM_001331]	CTNND1	1.04997	2.07049	1313.48	2719.55	A_23_P251316	NM_001331	NM_001331
42507	THC2708197		1.04995	2.07046	135.114	279.747	A_33_P3398005	THC2708197
16266	Homo sapiens chromosome 9 open reading frame 25 (C9orf25), transcript variant 2, mRNA [NM_001184941]	C9orf25	1.04932	2.06955	34.5093	71.4187	A_33_P3408722	NM_001184941	NM_001184941
37353	Homo sapiens cDNA FLJ12078 fis, clone HEMBB1002457. [AK022140]		1.04779	2.06737	31.4103	64.9366	A_33_P3401058	AK022140	AK022140
52167	zinc finger protein 100 [Source:HGNC Symbol;Acc:12880] [ENST00000358296]	ZNF100	1.04743	2.06685	50.8079	105.012	A_32_P48244	ENST00000358296	BC035579
5448	Homo sapiens transmembrane and coiled-coil domain family 2 (TMCC2), transcript variant 1, mRNA [NM_014858]	TMCC2	1.04722	2.06654	198.776	410.779	A_32_P133840	NM_014858	NM_014858
30972	similar to hCG1645603 (LOC732275), non-coding RNA [Source:RefSeq DNA;Acc:NR_024406] [ENST00000304488]		1.04635	2.0653	19.5979	40.4757	A_33_P3324228	ENST00000304488	AL137562
41250	Homo sapiens inositol-tetrakisphosphate 1-kinase (ITPK1), transcript variant 3, mRNA [NM_001142594]	ITPK1	1.04568	2.06434	44.5581	91.9831	A_24_P109633	NM_001142594	NM_001142594
48469	Homo sapiens RAB6B, member RAS oncogene family (RAB6B), mRNA [NM_016577]	RAB6B	1.04549	2.06407	265.124	547.234	A_24_P475349	NM_016577	NM_016577
18284	Homo sapiens solute carrier family 22, member 18 (SLC22A18), transcript variant 2, mRNA [NM_183233]	SLC22A18	1.04468	2.06291	243.672	502.672	A_23_P139260	NM_183233	NM_183233
62586	lincRNA:chr15:49385833-49411758 reverse strand		1.0444	2.06251	36.9816	76.2749	A_19_P00809328	lincRNA:chr15:49385833-49411758_R
13066	Homo sapiens protein kinase, Y-linked (PRKY), non-coding RNA [NR_028062]	PRKY	1.04373	2.06155	138.137	284.777	A_23_P137248	NR_028062	NR_028062
34594	Homo sapiens ribosomal protein S29 (RPS29), transcript variant 2, mRNA [NM_001030001]	RPS29	1.04328	2.06091	1663.9	3429.14	A_33_P3282840	NM_001030001	NM_001030001
33410	Homo sapiens transient receptor potential cation channel, subfamily V, member 1 (TRPV1), transcript variant 3, mRNA [NM_080706]	TRPV1	1.04288	2.06034	147.447	303.79	A_23_P375281	NM_080706	NM_080706
37613	Homo sapiens tetratricopeptide repeat, ankyrin repeat and coiled-coil containing 2 (TANC2), mRNA [NM_025185]	TANC2	1.04274	2.06013	93.0484	191.692	A_24_P942068	NM_025185	NM_025185
13577	Homo sapiens acyl-CoA dehydrogenase, C-2 to C-3 short chain (ACADS), nuclear gene encoding mitochondrial protein, mRNA [NM_000017]	ACADS	1.04257	2.0599	142.824	294.204	A_23_P65022	NM_000017	NM_000017
21848	lincRNA:chr7:26510012-26534027 reverse strand		1.04235	2.05958	19.2229	39.5912	A_19_P00318974	lincRNA:chr7:26510012-26534027_R
35706	lincRNA:chr4:43995-46718 reverse strand		1.04123	2.05799	550.276	1132.46	A_19_P00322784	lincRNA:chr4:43995-46718_R
48724	Homo sapiens leucine rich repeat containing 70 (LRRC70), mRNA [NM_181506]	LRRC70	1.0399	2.05609	104.014	213.863	A_23_P41664	NM_181506	NM_181506
12855	lincRNA:chr5:67096567-67185924 reverse strand		1.03989	2.05608	116.644	239.828	A_19_P00318486	lincRNA:chr5:67096567-67185924_R
24328	Homo sapiens chromosome 17 open reading frame 103 (C17orf103), mRNA [NM_152914]	C17orf103	1.0392	2.05508	17.6914	36.3572	A_33_P3334015	NM_152914	NM_152914
49377	Homo sapiens opioid growth factor receptor (OGFR), mRNA [NM_007346]	OGFR	1.039	2.05481	532.714	1094.62	A_33_P3254801	NM_007346	NM_007346
10621	Homo sapiens proline rich 22 (PRR22), mRNA [NM_001134316]	PRR22	1.03851	2.0541	363.909	747.505	A_23_P372988	NM_001134316	NM_001134316
46255	Homo sapiens calcium and integrin binding family member 3 (CIB3), mRNA [NM_054113]	CIB3	1.03834	2.05386	17.2925	35.5165	A_23_P130585	NM_054113	NM_054113
45862	AT rich interactive domain 4B (RBP1-like) [Source:HGNC Symbol;Acc:15550] [ENST00000471257]	ARID4B	1.03784	2.05315	27.725	56.9236	A_24_P196499	ENST00000471257	AB030181
42563	Homo sapiens ELK3, ETS-domain protein (SRF accessory protein 2) (ELK3), mRNA [NM_005230]	ELK3	1.03678	2.05165	12.7738	26.2072	A_23_P338325	NM_005230	NM_005230
6673	lincRNA:chr13:92001274-92020299 forward strand		1.03452	2.04843	160.844	329.477	A_19_P00802271	lincRNA:chr13:92001274-92020299_F
20583	Homo sapiens paired-like homeodomain 1 (PITX1), mRNA [NM_002653]	PITX1	1.03424	2.04804	29868.8	61172.4	A_33_P3240328	NM_002653	NM_002653
18233	Homo sapiens P antigen family, member 4 (prostate associated) (PAGE4), mRNA [NM_007003]	PAGE4	1.03371	2.04728	43.1733	88.388	A_24_P254506	NM_007003	NM_007003
26723	Homo sapiens zinc and ring finger 1 (ZNRF1), mRNA [NM_032268]	ZNRF1	1.0324	2.04543	211.404	432.411	A_24_P16610	NM_032268	NM_032268
47494	lincRNA:chr3:13807699-13818124 forward strand		1.03219	2.04513	55.1638	112.817	A_19_P00331871	lincRNA:chr3:13807699-13818124_F
16775	lincRNA:chr21:17256004-17265279 forward strand		1.03131	2.04388	193.508	395.507	A_19_P00806281	lincRNA:chr21:17256004-17265279_F
18391	BROAD lincRNAs version v2 (http://www.broadinstitute.org/genome_bio/human_lincrnas/)	XLOC_012826	1.03065	2.04295	213.735	436.651	A_19_P00322592	TCONS_00026204
1405	lincRNA:chr2:70273349-70283010 reverse strand		1.03048	2.0427	203.44	415.567	A_19_P00321912	lincRNA:chr2:70273349-70283010_R
20547	Homo sapiens ubiquitin specific peptidase 43 (USP43), mRNA [NM_153210]	USP43	1.02995	2.04195	22.9274	46.8167	A_24_P310009	NM_153210	NM_153210
695	carbonic anhydrase VB, mitochondrial [Source:HGNC Symbol;Acc:1378] [ENST00000380319]	CA5B	1.02936	2.04112	27.3172	55.7579	A_33_P3316052	ENST00000380319
5929	lincRNA:chr8:32785498-32902078 forward strand		1.02907	2.04071	46.2903	94.4649	A_19_P00319413	lincRNA:chr8:32785498-32902078_F
27492	Homo sapiens zinc finger protein 30 (ZNF30), transcript variant 3, mRNA [NM_194325]	ZNF30	1.02903	2.04065	797.359	1627.13	A_32_P203430	NM_194325	NM_194325
16383	lincRNA:chr8:129060698-129082451 forward strand		1.02895	2.04054	70.7047	144.276	A_19_P00322619	lincRNA:chr8:129060698-129082451_F
1602	Homo sapiens mitochondrial fission regulator 1 (MTFR1), nuclear gene encoding mitochondrial protein, transcript variant 1, mRNA [NM_014637]	MTFR1	1.02785	2.03899	540.443	1101.96	A_24_P346587	NM_014637	NM_014637
2580	Homo sapiens butyrophilin-like 9 (BTNL9), mRNA [NM_152547]	BTNL9	1.02784	2.03896	129.215	263.464	A_33_P3312466	NM_152547	NM_152547
24982	Homo sapiens tetratricopeptide repeat domain 19 (TTC19), transcript variant 1, mRNA [NM_017775]	TTC19	1.02756	2.03858	2363.76	4818.71	A_23_P50008	NM_017775	NM_017775
55088	Homo sapiens DENN/MADD domain containing 5B (DENND5B), mRNA [NM_144973]	DENND5B	1.02702	2.03782	75.0051	152.846	A_23_P379746	NM_144973	NM_144973
10021	Homo sapiens heat shock 70kDa protein 1A (HSPA1A), mRNA [NM_005345]	HSPA1A	1.02604	2.03642	3495.34	7117.98	A_23_P111132	NM_005345	NM_005345
44579	Homo sapiens asparagine-linked glycosylation 13 homolog (S. cerevisiae) (ALG13), transcript variant 1, mRNA [NM_001099922]	ALG13	1.02392	2.03344	861.855	1752.53	A_23_P22672	NM_001099922	NM_001099922
55363	Homo sapiens unkempt homolog (Drosophila)-like (UNKL), transcript variant 2, mRNA [NM_001037125]	UNKL	1.02366	2.03307	21.3253	43.356	A_24_P374675	NM_001037125	NM_001037125
54505	Homo sapiens CD209 molecule (CD209), transcript variant 1, mRNA [NM_021155]	CD209	1.02365	2.03306	18.2533	37.1099	A_24_P186539	NM_021155	NM_021155
61807	Q9WVL8_MOUSE (Q9WVL8) Zinc finger type transcription factor MZF-3, partial (25%) [THC2540172]		1.02328	2.03253	7145.27	14523	A_33_P3343442	THC2540172
54113	Homo sapiens small nucleolar RNA, C/D box 3B-1 (SNORD3B-1), small nucleolar RNA [NR_003271]	SNORD3B-1	1.02314	2.03233	81208.4	165042	A_33_P3252333	NR_003271	NR_003271
24359	Homo sapiens interleukin 4 induced 1 (IL4I1), transcript variant 2, mRNA [NM_172374]	IL4I1	1.02267	2.03167	31.5011	63.9999	A_33_P3405424	NM_172374	NM_172374
53675	Homo sapiens AFG3 ATPase family gene 3-like 1 (S. cerevisiae), pseudogene (AFG3L1P), transcript variant 3, non-coding RNA [NR_003228]	AFG3L1P	1.02242	2.03132	15.1209	30.7154	A_33_P3329793	NR_003228	NR_003228
53347	Homo sapiens chromosome 5 open reading frame 56 (C5orf56), transcript variant 4, mRNA [NM_001207003]	C5orf56	1.02199	2.03072	93.3424	189.552	A_33_P3388983	NM_001207003	NM_001207003
44475	BROAD lincRNAs version v2 (http://www.broadinstitute.org/genome_bio/human_lincrnas/)	XLOC_005595	1.02108	2.02944	144.449	293.15	A_19_P00320567	TCONS_00012068
57501	Homo sapiens collagen, type VI, alpha 2 (COL6A2), transcript variant 2C2a, mRNA [NM_058174]	COL6A2	1.02075	2.02897	16.0892	32.6444	A_33_P3269539	NM_058174	NM_058174
62098	lincRNA:chr2:65103471-65188448 forward strand		1.02037	2.02844	21.4264	43.4622	A_19_P00811754	lincRNA:chr2:65103471-65188448_F
35700	Homo sapiens PTPRF interacting protein, binding protein 2 (liprin beta 2) (PPFIBP2), mRNA [NM_003621]	PPFIBP2	1.01894	2.02643	26.6397	53.9835	A_23_P409623	NM_003621	NM_003621
2162	lincRNA:chr20:25219752-25221308 forward strand		1.01883	2.02627	17.9983	36.4694	A_19_P00319788	lincRNA:chr20:25219752-25221308_F
47405	Homo sapiens intersectin 2 (ITSN2), transcript variant 2, mRNA [NM_147152]	ITSN2	1.01841	2.02569	183.619	371.955	A_23_P434347	NM_147152	NM_147152
57771	Homo sapiens ARP5 actin-related protein 5 homolog (yeast) (ACTR5), mRNA [NM_024855]	ACTR5	1.01797	2.02507	120.687	244.399	A_23_P165952	NM_024855	NM_024855
62330	Homo sapiens phosphatidylinositol glycan anchor biosynthesis, class A (PIGA), transcript variant 1, mRNA [NM_002641]	PIGA	1.01749	2.02439	315.269	638.227	A_24_P288754	NM_002641	NM_002641
37107	Homo sapiens influenza virus NS1A binding protein (IVNS1ABP), mRNA [NM_006469]	IVNS1ABP	1.01681	2.02344	464.212	939.304	A_23_P391506	NM_006469	NM_006469
19026	Homo sapiens transcription factor Dp family, member 3 (TFDP3), mRNA [NM_016521]	TFDP3	1.01575	2.02195	17.1411	34.6585	A_23_P10518	NM_016521	NM_016521
47462	Q9EPJ1_RAT (Q9EPJ1) Twist protein, partial (7%) [THC2558189]		1.01574	2.02195	27.8152	56.2409	A_33_P3229512	THC2558189
34222	Homo sapiens U2AF homology motif (UHM) kinase 1 (UHMK1), transcript variant 1, mRNA [NM_175866]	UHMK1	1.01534	2.02139	1299.92	2627.64	A_23_P342067	NM_175866	NM_175866
25910	Homo sapiens calmegin (CLGN), transcript variant 1, mRNA [NM_004362]	CLGN	1.01466	2.02042	18.6387	37.658	A_23_P18684	NM_004362	NM_004362
21466	lincRNA:chr2:201616247-201626980 forward strand		1.01458	2.02032	16.968	34.2807	A_19_P00322315	lincRNA:chr2:201616247-201626980_F
34237	lincRNA:chr21:17256004-17265311 forward strand		1.01449	2.02019	1284.4	2594.73	A_19_P00331401	lincRNA:chr21:17256004-17265311_F
48223	Homo sapiens eukaryotic translation initiation factor 4E (EIF4E), transcript variant 2, mRNA [NM_001130679]	EIF4E	1.01403	2.01954	1489.57	3008.25	A_32_P203300	NM_001130679	NM_001130679
62954	lincRNA:chr9:4869500-4896050 forward strand		1.01302	2.01813	22.5551	45.5191	A_19_P00808500	lincRNA:chr9:4869500-4896050_F
19505	Homo sapiens general transcription factor IIIC, polypeptide 4, 90kDa (GTF3C4), mRNA [NM_012204]	GTF3C4	1.01159	2.01613	343.507	692.556	A_33_P3407266	NM_012204	NM_012204
45637	lincRNA:chr12:79978542-79979557 reverse strand		1.01115	2.01552	52.3153	105.442	A_19_P00315706	lincRNA:chr12:79978542-79979557_R
35502	Homo sapiens TP53 regulating kinase (TP53RK), mRNA [NM_033550]	TP53RK	1.00994	2.01382	369.974	745.061	A_33_P3391656	NM_033550	NM_033550
38800	Homo sapiens 5-hydroxytryptamine (serotonin) receptor 7 pseudogene 1 (HTR7P1), non-coding RNA [NR_002774]	HTR7P1	1.00983	2.01368	31.933	64.3028	A_32_P174572	NR_002774	NR_002774
25911	Homo sapiens neural precursor cell expressed, developmentally down-regulated 4-like (NEDD4L), transcript variant j, mRNA [NM_001144967]	NEDD4L	1.00844	2.01173	49.119	98.8144	A_24_P782308	NM_001144967	NM_001144967
46713	lincRNA:chr2:138829880-138837780 reverse strand		1.00815	2.01133	16.9118	34.0152	A_19_P00812985	lincRNA:chr2:138829880-138837780_R
45301	Homo sapiens solute carrier family 32 (GABA vesicular transporter), member 1 (SLC32A1), mRNA [NM_080552]	SLC32A1	1.00771	2.01072	20.748	41.7185	A_23_P307382	NM_080552	NM_080552
60227	Homo sapiens RNA polymerase II associated protein 2 (RPAP2), mRNA [NM_024813]	RPAP2	1.00768	2.01068	194.791	391.663	A_33_P3243897	NM_024813	NM_024813
38471	Homo sapiens glucoside xylosyltransferase 1 (GXYLT1), transcript variant 1, mRNA [NM_173601]	GXYLT1	1.00626	2.00869	106.147	213.216	A_23_P336796	NM_173601	NM_173601
27712	Homo sapiens HFM1, ATP-dependent DNA helicase homolog (S. cerevisiae) (HFM1), mRNA [NM_001017975]	HFM1	1.00575	2.00798	62.5816	125.663	A_32_P34046	NM_001017975	NM_001017975
12463	Homo sapiens podocalyxin-like (PODXL), transcript variant 1, mRNA [NM_001018111]	PODXL	1.00564	2.00784	769.729	1545.49	A_23_P215060	NM_001018111	NM_001018111
22545	Homo sapiens olfactory receptor, family 2, subfamily W, member 3 (OR2W3), mRNA [NM_001001957]	OR2W3	1.00557	2.00773	40.2353	80.7818	A_24_P333993	NM_001001957	NM_001001957
53770	Homo sapiens HCLS1 binding protein 3 (HS1BP3), mRNA [NM_022460]	HS1BP3	1.00488	2.00677	184.934	371.121	A_24_P139943	NM_022460	NM_022460
17817	WD repeat domain 74 [Source:HGNC Symbol;Acc:25529] [ENST00000538098]	WDR74	1.00447	2.0062	36.0245	72.2725	A_33_P3265394	ENST00000538098	CR625671
24487	Homo sapiens lysosomal-associated membrane protein 2 (LAMP2), transcript variant A, mRNA [NM_002294]	LAMP2	1.0035	2.00486	73.2557	146.867	A_24_P396231	NM_002294	NM_002294
39308	Homo sapiens SEC31 homolog B (S. cerevisiae) (SEC31B), mRNA [NM_015490]	SEC31B	1.00321	2.00445	1354.95	2715.93	A_23_P35564	NM_015490	NM_015490
37731	Homo sapiens rhabdoid tumor deletion region gene 1 (RTDR1), mRNA [NM_014433]	RTDR1	1.00311	2.00432	19.6294	39.3436	A_23_P29153	NM_014433	NM_014433
19288	bromodomain PHD finger transcription factor [Source:HGNC Symbol;Acc:3581] [ENST00000342579]	BPTF	1.0028	2.00388	685.652	1373.97	A_33_P3269453	ENST00000342579	AK027184
21112	Homo sapiens hypothetical LOC100128788 (LOC100128788), transcript variant 1, non-coding RNA [NR_027274]	LOC100128788	1.00216	2.003	83.3347	166.919	A_33_P3324755	NR_027274	NR_027274
28853	lincRNA:chr8:142262384-142263391 reverse strand		1.00208	2.00288	365.5	732.053	A_19_P00319130	lincRNA:chr8:142262384-142263391_R
42703	Homo sapiens helicase-like transcription factor (HLTF), transcript variant 1, mRNA [NM_003071]	HLTF	1.00206	2.00286	1118.05	2239.3	A_24_P277155	NM_003071	NM_003071
31337	Homo sapiens membrane associated guanylate kinase, WW and PDZ domain containing 2 (MAGI2), mRNA [NM_012301]	MAGI2	1.00186	2.00258	57.8946	115.938	A_23_P21376	NM_012301	NM_012301
56024	Homo sapiens SET domain, bifurcated 1 (SETDB1), transcript variant 3, non-coding RNA [NR_026977]	SETDB1	1.00167	2.00231	949.747	1901.69	A_33_P3252479	NR_026977	NR_026977
31713	Homo sapiens ADP-ribosylation factor 6 (ARF6), mRNA [NM_001663]	ARF6	1.0014	2.00194	428.264	857.361	A_24_P472455	NM_001663	NM_001663
40003	HCG1981372, isoform CRA_cNovel protein [Source:UniProtKB/TrEMBL;Acc:B1B108] [ENST00000483918]		1.00089	2.00123	66.6319	133.346	A_33_P3252326	ENST00000483918	AK097803
52267	Homo sapiens enabled homolog (Drosophila) (ENAH), transcript variant 1, mRNA [NM_001008493]	ENAH	1.00072	2.001	86.9526	173.992	A_32_P87568	NM_001008493	NM_001008493
12847	Homo sapiens ankylosis, progressive homolog (mouse) (ANKH), mRNA [NM_054027]	ANKH	1.0006	2.00084	38.8507	77.7339	A_24_P371628	NM_054027	NM_054027
