# Supplementary material for: 3-Deazaneplanocin A (DZNep), an Inhibitor of S-Adenosylmethionine-dependent Methyltransferase, Promotes Erythroid Differentiation
Source: J Biol Chem. 2014 Feb 3;289(12):8121–34. doi: 10.1074/jbc.M114.548651 (PMC3961643; doi:10.1074/jbc.M114.548651)
Supplement: Supplemental Data [file supp_M114.548651_jbc.M114.548651-2.xlsx]

## Sheet: Downregulated (n = 73)
FeatureNum	Description	GeneSymbol	DZNep array overlap	Log2 Ratio	Fold induction	gPro Signal	rPro Signal	ProbeID	PrimaryAccession	GenbankAccession
52371	transmembrane and tetratricopeptide repeat containing 1 [Source:HGNC Symbol;Acc:24099] [ENST00000381224]	TMTC1		-2.71934	0.151844	125.959	19.1261	A_33_P3249364	ENST00000381224
45375	Homo sapiens myosin, heavy chain 7B, cardiac muscle, beta (MYH7B), mRNA [NM_020884]	MYH7B	○	-2.0999	0.233274	5258.94	1226.78	A_33_P3407469	NM_020884
40810	mucin 3A, cell surface associated [Source:HGNC Symbol;Acc:7513] [ENST00000319509]			-2.09194	0.234565	299.815	70.3261	A_23_P313278	ENST00000319509
5735	Homo sapiens chemokine (C-C motif) ligand 15 (CCL15), mRNA [NM_032965]	CCL15		-1.94235	0.260192	296.572	77.1656	A_33_P3324004	NM_032965
18014	Homo sapiens titin (TTN), transcript variant novex-3, mRNA [NM_133379]	TTN	○	-1.88874	0.270044	127.476	34.424	A_23_P68219	NM_133379
26254	lincRNA:chr7:22610674-22610775 forward strand		○	-1.78221	0.290738	534.313	155.345	A_19_P00810403	lincRNA:chr7:22610674-22610775_F
13248	Homo sapiens mRNA; cDNA DKFZp686O248 (from clone DKFZp686O248). [CR627426]			-1.7623	0.294778	111.359	32.8261	A_33_P3329898	CR627426
6299	Homo sapiens fibronectin type III domain containing 3B (FNDC3B), transcript variant 1, mRNA [NM_022763]	FNDC3B		-1.73735	0.29992	116.995	35.0891	A_33_P3296940	NM_022763
5332	lincRNA:chr11:2004771-2007592 forward strand			-1.68768	0.310426	122.634	38.0687	A_19_P00321407	lincRNA:chr11:2004771-2007592_F
6032	BROAD lincRNAs version v2 (http://www.broadinstitute.org/genome_bio/human_lincrnas/)	XLOC_006009		-1.66917	0.314435	146.792	46.1565	A_19_P00316371	TCONS_00012870
31057	Homo sapiens allograft inflammatory factor 1 (AIF1), transcript variant 2, mRNA [NM_004847]	AIF1	○	-1.61592	0.326257	92.4252	30.1544	A_23_P214627	NM_004847
31549	Homo sapiens glycine-N-acyltransferase-like 1 (GLYATL1), transcript variant 1, mRNA [NM_080661]	GLYATL1	○	-1.60003	0.329869	106.871	35.2533	A_23_P370666	NM_080661
59476	Homo sapiens interleukin 6 (interferon, beta 2) (IL6), mRNA [NM_000600]	IL6	○	-1.59899	0.330109	453.123	149.58	A_23_P71037	NM_000600
40108	Homo sapiens chromosome 6 open reading frame 105 (C6orf105), transcript variant 2, mRNA [NM_032744]	C6orf105		-1.55071	0.341342	70.4812	24.0582	A_23_P156826	NM_032744
18956	lincRNA:chr17:42100749-42112035 reverse strand		○	-1.52212	0.348173	64.0915	22.3149	A_19_P00325102	lincRNA:chr17:42100749-42112035_R
48317	Homo sapiens collagen, type XV, alpha 1 (COL15A1), mRNA [NM_001855]	COL15A1	○	-1.50615	0.35205	396.316	139.523	A_23_P112554	NM_001855
25625	PREDICTED: Homo sapiens hypothetical protein LOC100508761 (LOC100508761), mRNA [XM_003119737]	LOC100508761		-1.46636	0.361895	68.0277	24.6189	A_33_P3370881	XM_003119737
29426	PREDICTED: Homo sapiens hypothetical protein LOC100509198 (LOC100509198), mRNA [XM_003119962]			-1.42394	0.372694	59.5562	22.1962	A_33_P3409210	ENST00000502514
30502	Homo sapiens solute carrier family 25, member 44 (SLC25A44), mRNA [NM_014655]	SLC25A44		-1.42281	0.372986	3884.16	1448.73	A_24_P400473	NM_014655
18828	Homo sapiens p21 protein (Cdc42/Rac)-activated kinase 6 (PAK6), transcript variant 1, mRNA [NM_020168]	PAK6	○	-1.40714	0.377059	89.3761	33.7001	A_24_P159227	NM_020168
37294	lincRNA:chr3:9387975-9397375 reverse strand			-1.37743	0.384904	71.1047	27.3685	A_19_P00801973	lincRNA:chr3:9387975-9397375_R
36359	Homo sapiens hypothetical LOC729220 (FLJ45513), mRNA [NM_001242791]	FLJ45513		-1.37613	0.385251	54.1365	20.8561	A_33_P3237580	NM_001242791
46401	Homo sapiens lymphocyte-specific protein 1 (LSP1), transcript variant 3, mRNA [NM_001013254]	LSP1		-1.3612	0.389259	111.647	43.4598	A_23_P13382	NM_001013254
4239	Homo sapiens SP110 nuclear body protein (SP110), transcript variant b, mRNA [NM_004510]	SP110		-1.35232	0.391662	60.4582	23.6792	A_23_P120002	NM_004510
17778	Homo sapiens MAP6 domain containing 1 (MAP6D1), mRNA [NM_024871]	MAP6D1	○	-1.3137	0.402287	328.01	131.954	A_23_P80839	NM_024871
45673	Homo sapiens solute carrier family 6 (neutral amino acid transporter), member 19 (SLC6A19), mRNA [NM_001003841]	SLC6A19	○	-1.31343	0.402364	79.0355	31.801	A_33_P3220545	NM_001003841
41226	Homo sapiens LON peptidase N-terminal domain and ring finger 2 (LONRF2), mRNA [NM_198461]	LONRF2		-1.28454	0.410502	150.302	61.6993	A_32_P190303	NM_198461
44573	Homo sapiens RNA binding protein, fox-1 homolog (C. elegans) 2 (RBFOX2), transcript variant 1, mRNA [NM_001031695]	RBFOX2		-1.28377	0.41072	47.838	19.648	A_23_P103099	NM_001031695
36685	Homo sapiens heat shock 70kDa protein 6 (HSP70B') (HSPA6), mRNA [NM_002155]	HSPA6		-1.26768	0.415328	50.2176	20.8567	A_23_P114903	NM_002155
1405	lincRNA:chr2:70273349-70283010 reverse strand		○	-1.24846	0.420898	125.478	52.8134	A_19_P00321912	lincRNA:chr2:70273349-70283010_R
22238	Homo sapiens Cdk5 and Abl enzyme substrate 1 (CABLES1), transcript variant 1, mRNA [NM_138375]	CABLES1		-1.23057	0.426148	37.9482	16.1715	A_23_P422851	NM_138375
23619	lincRNA:chr1:86062087-86107987 reverse strand			-1.2015	0.434822	54.0118	23.4855	A_19_P00808954	lincRNA:chr1:86062087-86107987_R
15251	Homo sapiens killer cell immunoglobulin-like receptor, three domains, long cytoplasmic tail, 3 (KIR3DL3), mRNA [NM_153443]	KIR3DL3		-1.19627	0.436402	52.017	22.7003	A_23_P370574	NM_153443
23903	Homo sapiens leucine rich repeat and fibronectin type III domain containing 3 (LRFN3), mRNA [NM_024509]	LRFN3		-1.17684	0.442319	44.868	19.846	A_23_P50775	NM_024509
22325	Homo sapiens GRAM domain containing 1A (GRAMD1A), transcript variant 1, mRNA [NM_020895]	GRAMD1A		-1.16947	0.444584	113.541	50.4786	A_23_P56213	NM_020895
11960	Homo sapiens Fas apoptotic inhibitory molecule (FAIM), transcript variant 1, mRNA [NM_001033030]	FAIM		-1.16233	0.44679	649.887	290.363	A_23_P253932	NM_001033030
47874	Homo sapiens methyl-CpG binding domain protein 2 (MBD2), transcript variant 2, mRNA [NM_015832]	MBD2		-1.16091	0.44723	83.5728	37.3762	A_24_P119201	NM_015832
28846	lincRNA:chr15:69373209-69387524 forward strand			-1.15382	0.449435	46.6468	20.9647	A_19_P00321618	lincRNA:chr15:69373209-69387524_F
49480	Homo sapiens CD52 molecule (CD52), mRNA [NM_001803]	CD52	○	-1.15246	0.449858	177.612	79.9	A_23_P85800	NM_001803
14181	Homo sapiens non-protein coding RNA 87 (NCRNA00087), non-coding RNA [NR_024493]	NCRNA00087	○	-1.13736	0.454591	51.0206	23.1935	A_32_P104432	NR_024493
26362	Homo sapiens dermokine (DMKN), transcript variant 1, mRNA [NM_001035516]	DMKN	○	-1.13468	0.455435	398.6	181.536	A_23_P320261	NM_001035516
20399	Homo sapiens forkhead box L2 (FOXL2), mRNA [NM_023067]	FOXL2		-1.12526	0.458419	35.3928	16.2247	A_33_P3355508	NM_023067
37817	lincRNA:chr1:24033913-24039563 forward strand			-1.12349	0.458981	81.3058	37.3178	A_19_P00804466	lincRNA:chr1:24033913-24039563_F
37158	Homo sapiens stratifin (SFN), mRNA [NM_006142]	SFN	○	-1.12038	0.459973	60.8157	27.9736	A_33_P3389286	NM_006142
17595	Homo sapiens apelin receptor (APLNR), transcript variant 1, mRNA [NM_005161]	APLNR	○	-1.11688	0.461089	43.5673	20.0884	A_23_P318860	NM_005161
43723	Homo sapiens IQ motif and Sec7 domain 2 (IQSEC2), transcript variant 3, non-coding RNA [NR_024449]	IQSEC2		-1.11301	0.462328	51.0486	23.6012	A_33_P3253234	NR_024449
27055	mitochondrially encoded NADH dehydrogenase 6 [Source:HGNC Symbol;Acc:7462] [ENST00000361681]	ND6		-1.11241	0.462522	7172.22	3317.3	A_23_P317056	ENST00000361681
26670	Homo sapiens amphiregulin (AREG), mRNA [NM_001657]	AREG		-1.11224	0.462575	186.805	86.4112	A_23_P259071	NM_001657
48384	Homo sapiens phospholipase C, gamma 1 (PLCG1), transcript variant 1, mRNA [NM_002660]	PLCG1		-1.11133	0.462868	162.26	75.105	A_23_P254801	NM_002660
14575	Homo sapiens eyes absent homolog 1 (Drosophila) (EYA1), transcript variant 3, mRNA [NM_000503]	EYA1		-1.10101	0.46619	137.242	63.9808	A_33_P3366667	NM_000503
31609	Homo sapiens adaptor-related protein complex 2, alpha 1 subunit (AP2A1), transcript variant 1, mRNA [NM_014203]	AP2A1		-1.10043	0.466379	267.109	124.574	A_23_P4885	NM_014203
55348	Homo sapiens Fc fragment of IgE, high affinity I, receptor for; alpha polypeptide (FCER1A), mRNA [NM_002001]	FCER1A	○	-1.09613	0.467768	39.8053	18.6196	A_23_P103765	NM_002001
30378	Homo sapiens CD24 molecule (CD24), mRNA [NM_013230]	CD24	○	-1.09349	0.468627	140.28	65.7388	A_33_P3369844	NM_013230
55086	Homo sapiens cDNA FLJ34252 fis, clone FCBBF5000061. [AK091571]	LOC285178		-1.09319	0.468722	366.404	171.742	A_33_P3503537	AK091571
21617	Homo sapiens hemoglobin, beta (HBB), mRNA [NM_000518]	HBB	○	-1.09154	0.46926	487.234	228.64	A_23_P203558	NM_000518
39992	Homo sapiens WD repeat domain 66 (WDR66), transcript variant 1, mRNA [NM_144668]	WDR66	○	-1.08529	0.471299	43.0793	20.3032	A_23_P363275	NM_144668
33987	Homo sapiens alanine-glyoxylate aminotransferase (AGXT), mRNA [NM_000030]	AGXT		-1.08518	0.471332	88.8819	41.8929	A_33_P3250278	NM_000030
697	Homo sapiens l(3)mbt-like 3 (Drosophila) (L3MBTL3), transcript variant 1, mRNA [NM_032438]	L3MBTL3		-1.07594	0.474361	39.6614	18.8138	A_23_P311885	NM_032438
44296	Homo sapiens guanylate binding protein 2, interferon-inducible (GBP2), mRNA [NM_004120]	GBP2	○	-1.07388	0.475038	109.614	52.071	A_23_P85693	NM_004120
33721	Homo sapiens delta-like 3 (Drosophila) (DLL3), transcript variant 2, mRNA [NM_203486]	DLL3		-1.0726	0.475461	87.3226	41.5185	A_24_P57047	NM_203486
57409	Homo sapiens tripartite motif containing 38 (TRIM38), mRNA [NM_006355]	TRIM38		-1.04933	0.483193	44.9096	21.7	A_24_P294851	NM_006355
54366	BROAD lincRNAs version v2 (http://www.broadinstitute.org/genome_bio/human_lincrnas/)	XLOC_002749	○	-1.04105	0.485972	93.027	45.2086	A_19_P00809368	TCONS_00006148
37931	Homo sapiens ATPase, Ca++ transporting, ubiquitous (ATP2A3), transcript variant 5, mRNA [NM_174953]	ATP2A3		-1.03881	0.486728	37.9372	18.4651	A_23_P207632	NM_174953
11891	Homo sapiens docking protein 2, 56kDa (DOK2), mRNA [NM_003974]	DOK2		-1.0388	0.486731	50.9877	24.8173	A_23_P134851	NM_003974
57183	Homo sapiens tripartite motif containing 26 (TRIM26), transcript variant 1, mRNA [NM_003449]	TRIM26		-1.03306	0.488674	42.6455	20.8397	A_23_P214587	NM_003449
41906	Homo sapiens ecotropic viral integration site 2A (EVI2A), transcript variant 1, mRNA [NM_001003927]	EVI2A	○	-1.02916	0.489995	128.347	62.8896	A_23_P78092	NM_001003927
2802	Homo sapiens G protein-coupled receptor 3 (GPR3), mRNA [NM_005281]	GPR3	○	-1.02266	0.492208	71.7547	35.3182	A_23_P35000	NM_005281
59825	Homo sapiens ketohexokinase (fructokinase) (KHK), transcript variant a, mRNA [NM_000221]	KHK		-1.02002	0.493109	50.5408	24.9221	A_33_P3309984	NM_000221
17792	lincRNA:chr2:150592171-150704747 reverse strand			-1.01752	0.493966	63.6028	31.4176	A_19_P00316233	lincRNA:chr2:150592171-150704747_R
3453	lincRNA:chr8:143701498-143711723 reverse strand			-1.01558	0.494628	250.285	123.798	A_19_P00805930	lincRNA:chr8:143701498-143711723_R
51759	lincRNA:chr3:178663581-178724706 reverse strand			-1.00597	0.497936	47.5562	23.6799	A_19_P00803763	lincRNA:chr3:178663581-178724706_R
302	Homo sapiens DEAH (Asp-Glu-Ala-His) box polypeptide 30 (DHX30), transcript variant 2, mRNA [NM_014966]	DHX30		-1.00396	0.498628	59.2834	29.5604	A_33_P3383936	NM_014966
9073	lincRNA:chr20:57402102-57402646 forward strand			-1.0004	0.499862	106.607	53.2889	A_19_P00802339	lincRNA:chr20:57402102-57402646_F

## Sheet: Upregulated (n = 94)
FeatureNum	Description	GeneSymbol	DZNep array overlap	Log2 Ratio	Fold induction	gPro Signal	rPro Signal	ProbeID	PrimaryAccession
7403	Homo sapiens solute carrier family 4, anion exchanger, member 1 (erythrocyte membrane protein band 3, Diego blood group) (SLC4A1), mRNA [NM_000342]	SLC4A1	○	2.30457	4.94021	67.6058	333.987	A_23_P89380	NM_000342
27032	Homo sapiens crystallin, mu (CRYM), transcript variant 1, mRNA [NM_001888]	CRYM	○	2.14053	4.40923	589.004	2597.06	A_23_P77731	NM_001888
46686	Homo sapiens peptidoglycan recognition protein 4 (PGLYRP4), mRNA [NM_020393]	PGLYRP4	○	2.13479	4.39173	13.7537	60.4027	A_24_P231302	NM_020393
40147	Homo sapiens chondroitin sulfate proteoglycan 4 (CSPG4), mRNA [NM_001897]	CSPG4		2.02872	4.08043	12.1222	49.4637	A_23_P21976	NM_001897
56832	Homo sapiens reelin (RELN), transcript variant 1, mRNA [NM_005045]	RELN		1.88618	3.69655	193.243	714.332	A_24_P309095	NM_005045
25145	Homo sapiens erythrocyte membrane protein band 4.2 (EPB42), transcript variant 1, mRNA [NM_000119]	EPB42	○	1.80555	3.49563	86.9021	303.777	A_23_P140675	NM_000119
6970	Homo sapiens intelectin 2 (ITLN2), mRNA [NM_080878]	ITLN2	○	1.79416	3.46814	23.0934	80.0911	A_24_P53778	NM_080878
1008	Homo sapiens P antigen family, member 2B (PAGE2B), mRNA [NM_001015038]	PAGE2B	○	1.61041	3.05339	66.8956	204.258	A_33_P3420862	NM_001015038
58110	Homo sapiens aminolevulinate, delta-, synthase 2 (ALAS2), nuclear gene encoding mitochondrial protein, transcript variant 1, mRNA [NM_000032]	ALAS2	○	1.59735	3.02588	1444.84	4371.92	A_32_P385587	NM_000032
62686	Homo sapiens neuropeptide Y receptor Y1 (NPY1R), mRNA [NM_000909]	NPY1R	○	1.58525	3.0006	278.996	837.156	A_23_P69699	NM_000909
2315	lincRNA:chr1:109063527-109078202 reverse strand		○	1.5761	2.98164	28.5239	85.0481	A_19_P00800080	lincRNA:chr1:109063527-109078202_R
17714	Homo sapiens chromosome 5 open reading frame 4 (C5orf4), mRNA [NM_032385]	C5orf4	○	1.50014	2.82871	2633.16	7448.45	A_23_P501831	NM_032385
62101	Homo sapiens TIMP metallopeptidase inhibitor 4 (TIMP4), mRNA [NM_003256]	TIMP4	○	1.45161	2.73514	25.1942	68.9094	A_32_P70315	NM_003256
47361	Homo sapiens G protein-coupled receptor kinase interacting ArfGAP 2 (GIT2), transcript variant 4, mRNA [NM_139201]	GIT2		1.44654	2.72554	18.8924	51.492	A_23_P204436	NM_139201
50859	Homo sapiens NK3 homeobox 1 (NKX3-1), mRNA [NM_006167]	NKX3-1	○	1.42608	2.68715	13.6775	36.7534	A_33_P3239347	NM_006167
34554	lincRNA:chr2:55848496-55861346 forward strand			1.41919	2.67436	12.2726	32.8214	A_19_P00806621	lincRNA:chr2:55848496-55861346_F
8239	Homo sapiens WD repeat domain, phosphoinositide interacting 1 (WIPI1), mRNA [NM_017983]	WIPI1		1.4121	2.66125	49.2743	131.131	A_23_P141394	NM_017983
62215	myelin transcription factor 1 [Source:HGNC Symbol;Acc:7622] [ENST00000360149]	MYT1	○	1.3853	2.61226	50.2706	131.32	A_33_P3312676	ENST00000360149
55851	Homo sapiens cDNA FLJ34703 fis, clone MESAN2002844, highly similar to Homo sapiens myoneurin (MYNN), mRNA. [AK092022]	MYNN	○	1.35809	2.56345	11.1712	28.6366	A_33_P3303102	AK092022
3070	Homo sapiens 4-aminobutyrate aminotransferase (ABAT), nuclear gene encoding mitochondrial protein, transcript variant 2, mRNA [NM_000663]	ABAT		1.34841	2.54631	16.9727	43.2179	A_33_P3268487	NM_000663
62102	Homo sapiens family with sequence similarity 46, member C (FAM46C), mRNA [NM_017709]	FAM46C	○	1.32765	2.50994	2150.5	5397.62	A_33_P3314176	NM_017709
56155	Homo sapiens regulating synaptic membrane exocytosis 4 (RIMS4), transcript variant 2, mRNA [NM_182970]	RIMS4	○	1.325	2.50533	11.4837	28.7705	A_32_P38645	NM_182970
45585	lincRNA:chr11:124916790-124925765 forward strand			1.32493	2.50521	15.4088	38.6022	A_19_P00809566	lincRNA:chr11:124916790-124925765_F
22745	Homo sapiens clone DNA93013 RVLA1944 (UNQ1944) mRNA, complete cds. [AY358202]	LOC100131943	○	1.318	2.4932	14.5237	36.2105	A_24_P489164	AY358202
34423	Homo sapiens WD repeat domain 5B (WDR5B), mRNA [NM_019069]	WDR5B		1.31275	2.48415	15.0437	37.3708	A_33_P3259548	NM_019069
22007	lincRNA:chr6:5047814-5048418 forward strand			1.2985	2.45973	35.0948	86.3236	A_19_P00805563	lincRNA:chr6:5047814-5048418_F
6459	Homo sapiens P antigen family, member 2 (prostate associated) (PAGE2), mRNA [NM_207339]	PAGE2	○	1.2862	2.43885	49.1394	119.844	A_32_P70927	NM_207339
14565	Homo sapiens family with sequence similarity 8, member A1 (FAM8A1), mRNA [NM_016255]	FAM8A1		1.28203	2.4318	20.1442	48.9868	A_23_P133648	NM_016255
11880	colony stimulating factor 2 receptor, alpha, low-affinity (granulocyte-macrophage) [Source:HGNC Symbol;Acc:2435] [ENST00000381524]	CSF2RA	○	1.28038	2.42903	14.2569	34.6303	A_33_P3232688	ENST00000381524
51496	Homo sapiens nudix (nucleoside diphosphate linked moiety X)-type motif 16 pseudogene 1 (NUDT16P1), transcript variant 2, non-coding RNA [NR_002949]	NUDT16P1		1.25532	2.3872	12.3083	29.3823	A_24_P626981	NR_002949
39041	Homo sapiens acyl-CoA synthetase medium-chain family member 1 (ACSM1), mRNA [NM_052956]	ACSM1		1.2553	2.38717	18.5095	44.1854	A_23_P106933	NM_052956
50887	Homo sapiens lysyl oxidase-like 2 (LOXL2), mRNA [NM_002318]	LOXL2		1.25342	2.38406	33.7905	80.5586	A_23_P111995	NM_002318
15361	Homo sapiens zinc finger protein 850 (ZNF850), mRNA [NM_001193552]	ZNF850	○	1.24436	2.36914	56.4491	133.736	A_24_P450596	NM_001193552
30772	Homo sapiens Wolf-Hirschhorn syndrome candidate 1 (WHSC1), transcript variant 8, mRNA [NM_007331]	WHSC1	○	1.2367	2.35659	243.269	573.284	A_23_P307328	NM_007331
45750	Homo sapiens cDNA clone IMAGE:5217034. [BC041468]	LOC339988	○	1.21903	2.32791	44.6487	103.938	A_33_P3429242	BC041468
44376	Homo sapiens WD repeat and FYVE domain containing 1 (WDFY1), mRNA [NM_020830]	WDFY1		1.21178	2.31623	61.5195	142.494	A_23_P502797	NM_020830
44917	Homo sapiens adducin 2 (beta) (ADD2), transcript variant 4, mRNA [NM_017488]	ADD2	○	1.20992	2.31325	22.9001	52.9738	A_23_P421436	NM_017488
25362	Homo sapiens zinc finger homeobox 3 (ZFHX3), transcript variant A, mRNA [NM_006885]	ZFHX3		1.20782	2.30988	35.4701	81.9316	A_33_P3231542	NM_006885
56182	Homo sapiens ADP-ribosylation factor-like 13B (ARL13B), transcript variant 1, mRNA [NM_182896]	ARL13B		1.20651	2.30779	12.2388	28.2446	A_23_P10081	NM_182896
14716	Homo sapiens gastric inhibitory polypeptide receptor (GIPR), mRNA [NM_000164]	GIPR	○	1.20472	2.30493	111.401	256.771	A_24_P373768	NM_000164
45966	Homo sapiens cDNA clone IMAGE:5266004. [BC035175]			1.19783	2.29394	51.3385	117.767	A_33_P3404934	ENST00000432706
11623	Homo sapiens RAS, dexamethasone-induced 1 (RASD1), transcript variant 1, mRNA [NM_016084]	RASD1	○	1.19728	2.29307	22.9261	52.5714	A_23_P118392	NM_016084
38756	lincRNA:chr2:129119280-129140255 reverse strand			1.19485	2.2892	21.1719	48.4667	A_19_P00329767	lincRNA:chr2:129119280-129140255_R
518	Homo sapiens elastin microfibril interfacer 2 (EMILIN2), mRNA [NM_032048]	EMILIN2	○	1.18937	2.28053	315.252	718.943	A_23_P27315	NM_032048
32497	Homo sapiens ring finger protein 215 (RNF215), mRNA [NM_001017981]	RNF215	○	1.18828	2.2788	13.6709	31.1532	A_32_P420563	NM_001017981
23475	Homo sapiens solute carrier family 25, member 37 (SLC25A37), nuclear gene encoding mitochondrial protein, mRNA [NM_016612]	SLC25A37	○	1.18108	2.26747	5516.14	12507.7	A_33_P3343210	NM_016612
34629	Homo sapiens solute carrier family 40 (iron-regulated transporter), member 1 (SLC40A1), mRNA [NM_014585]	SLC40A1		1.17725	2.26145	367.24	830.493	A_23_P102391	NM_014585
33074	lincRNA:chr5:135949526-135959451 forward strand			1.17544	2.25861	13.3721	30.2025	A_19_P00805927	lincRNA:chr5:135949526-135959451_F
30544	lincRNA:chr8:23345555-23377430 reverse strand		○	1.1746	2.2573	131.487	296.806	A_19_P00807728	lincRNA:chr8:23345555-23377430_R
2310	lincRNA:chr7:30419650-30454050 reverse strand			1.17444	2.25705	149.565	337.575	A_19_P00806684	lincRNA:chr7:30419650-30454050_R
48101	lincRNA:chr6:5013951-5056876 reverse strand			1.16689	2.24527	11.9334	26.7936	A_19_P00813514	lincRNA:chr6:5013951-5056876_R
47222	Homo sapiens centrosomal protein 68kDa (CEP68), mRNA [NM_015147]	CEP68		1.16473	2.24192	16.5384	37.0778	A_24_P944049	NM_015147
12362	Homo sapiens limb bud and heart development homolog (mouse) (LBH), mRNA [NM_030915]	LBH	○	1.14713	2.21473	261.717	579.634	A_23_P120227	NM_030915
13143	Homo sapiens lysosomal-associated membrane protein 2 (LAMP2), transcript variant B, mRNA [NM_013995]	LAMP2	○	1.13637	2.19827	53.3306	117.235	A_23_P416608	NM_013995
32436	leucine rich repeat containing 7 [Source:HGNC Symbol;Acc:18531] [ENST00000370958]	LRRC7	○	1.13527	2.19659	21.6256	47.5026	A_33_P3307836	ENST00000370958
7358	Homo sapiens zinc finger CCCH-type containing 12D (ZC3H12D), mRNA [NM_207360]	ZC3H12D	○	1.13324	2.19351	19.3191	42.3766	A_24_P109176	NM_207360
24288	Homo sapiens coiled-coil domain containing 144A (CCDC144A), mRNA [NM_014695]	CCDC144A		1.12094	2.17489	13.162	28.6259	A_33_P3390580	NM_014695
37311	Homo sapiens B-cell scaffold protein with ankyrin repeats 1 (BANK1), transcript variant 1, mRNA [NM_017935]	BANK1	○	1.11719	2.16924	17.1598	37.2239	A_23_P10232	NM_017935
961	Homo sapiens insulin induced gene 1 (INSIG1), transcript variant 1, mRNA [NM_005542]	INSIG1	○	1.11072	2.15953	924.849	1997.24	A_33_P3219090	NM_005542
51452	Homo sapiens ATP-binding cassette, sub-family B (MDR/TAP), member 10 (ABCB10), nuclear gene encoding mitochondrial protein, mRNA [NM_012089]	ABCB10		1.10973	2.15805	1671.35	3606.85	A_23_P201918	NM_012089
28128	Homo sapiens chromosome 8 open reading frame 12 (C8orf12), non-coding RNA [NR_026814]	C8orf12		1.10642	2.1531	32.7043	70.4157	A_23_P256965	NR_026814
35377	Homo sapiens sphingosine-1-phosphate receptor 3 (S1PR3), mRNA [NM_005226]	S1PR3	○	1.10371	2.14906	109.96	236.311	A_33_P3281283	NM_005226
7612	Homo sapiens SWT1 RNA endoribonuclease homolog (S. cerevisiae) (SWT1), transcript variant 1, mRNA [NM_017673]	SWT1		1.09595	2.13754	14.0924	30.1231	A_33_P3367062	NM_017673
43778	lincRNA:chrX:130864569-130871024 reverse strand			1.09507	2.13623	15.8124	33.7788	A_19_P00325157	lincRNA:chrX:130864569-130871024_R
58991	Homo sapiens ras homolog gene family, member U (RHOU), transcript variant 1, mRNA [NM_021205]	RHOU	○	1.08594	2.12276	24.6489	52.3237	A_24_P62530	NM_021205
58579	Homo sapiens histidine decarboxylase (HDC), mRNA [NM_002112]	HDC		1.07522	2.10704	19.6248	41.3503	A_23_P117662	NM_002112
54722	Homo sapiens RAP2A, member of RAS oncogene family (RAP2A), mRNA [NM_021033]	RAP2A		1.06389	2.09055	15.4362	32.2702	A_24_P81965	NM_021033
6234	Homo sapiens phospholipase A2, group XVI (PLA2G16), transcript variant 1, mRNA [NM_007069]	PLA2G16		1.06082	2.08612	280.999	586.197	A_23_P116414	NM_007069
51176	Homo sapiens adaptor protein, phosphotyrosine interaction, PH domain and leucine zipper containing 2 (APPL2), mRNA [NM_018171]	APPL2		1.05957	2.0843	21.2134	44.2152	A_23_P105747	NM_018171
21356	Homo sapiens hypothetical LOC100132741 (LOC100132741), non-coding RNA [NR_034004]	LOC100132741	○	1.05821	2.08235	538.773	1121.91	A_33_P3357097	NR_034004
15921	Homo sapiens nuclear factor (erythroid-derived 2)-like 3 (NFE2L3), mRNA [NM_004289]	NFE2L3	○	1.05433	2.07675	205.348	426.457	A_23_P42718	NM_004289
4800	Homo sapiens metallothionein 1M (MT1M), mRNA [NM_176870]	MT1M		1.05402	2.0763	49.5798	102.943	A_23_P66241	NM_176870
28085	Homo sapiens metallothionein 1F (MT1F), mRNA [NM_005949]	MT1F		1.05321	2.07514	1052.51	2184.1	A_23_P15174	NM_005949
37738	RCAN family member 3 [Source:HGNC Symbol;Acc:3042] [ENST00000374395]	RCAN3		1.0514	2.07254	15.8467	32.843	A_23_P35205	ENST00000374395
16562	Homo sapiens protein phosphatase, Mg2+/Mn2+ dependent, 1B (PPM1B), transcript variant 2, mRNA [NM_177968]	PPM1B		1.04727	2.06662	14.1021	29.1435	A_33_P3407746	NM_177968
27095	Homo sapiens chromosome 2 open reading frame 61 (C2orf61), transcript variant 2, mRNA [NM_173649]	C2orf61	○	1.04523	2.06369	13.7623	28.4011	A_33_P3265714	NM_173649
40417	lincRNA:chr1:54583637-54593837 reverse strand			1.04349	2.06121	12.4303	25.6215	A_19_P00329141	lincRNA:chr1:54583637-54593837_R
37964	Homo sapiens platelet endothelial aggregation receptor 1 (PEAR1), mRNA [NM_001080471]	PEAR1		1.03337	2.04679	23.5861	48.2758	A_24_P943301	NM_001080471
28204	lincRNA:chr2:178145929-178216641 reverse strand			1.03252	2.04559	14.0098	28.6584	A_19_P00325730	lincRNA:chr2:178145929-178216641_R
23309	Homo sapiens AFG3 ATPase family gene 3-like 1 (S. cerevisiae), pseudogene (AFG3L1P), transcript variant 3, non-coding RNA [NR_003228]	AFG3L1P		1.02995	2.04196	14.5427	29.6956	A_33_P3283984	NR_003228
14960	Homo sapiens family with sequence similarity 157, member A (FAM157A), mRNA [NM_001145248]	FAM157A		1.02289	2.03199	23.7654	48.291	A_33_P3222501	NM_001145248
42826	Homo sapiens pannexin 2 (PANX2), transcript variant 1, mRNA [NM_052839]	PANX2		1.0218	2.03045	15.1946	30.8519	A_33_P3588134	NM_052839
23362	solute carrier family 25, member 37 [Source:HGNC Symbol;Acc:29786] [ENST00000519973]		○	1.02153	2.03007	5348.03	10856.9	A_24_P64100	ENST00000399967
52618	lincRNA:chr6:168485651-168538626 forward strand			1.01715	2.02391	142.265	287.932	A_19_P00800786	lincRNA:chr6:168485651-168538626_F
14411	Homo sapiens AT rich interactive domain 4A (RBP1-like) (ARID4A), transcript variant 1, mRNA [NM_002892]	ARID4A		1.01233	2.01717	14.5494	29.3485	A_23_P117515	NM_002892
7604	Homo sapiens amylase, alpha 1C (salivary) (AMY1C), mRNA [NM_001008219]	AMY1C	○	1.01215	2.01692	13.308	26.8411	A_23_P23611	NM_001008219
45985	lincRNA:chr6:5013951-5056876 forward strand			1.01205	2.01678	46.7471	94.2787	A_19_P00800282	lincRNA:chr6:5013951-5056876_F
15655	Homo sapiens CD209 molecule (CD209), transcript variant 1, mRNA [NM_021155]	CD209	○	1.01069	2.01487	16.7719	33.7932	A_24_P305345	NM_021155
34827	Homo sapiens endonuclease domain containing 1 (ENDOD1), mRNA [NM_015036]	ENDOD1		1.01066	2.01484	630.988	1271.34	A_24_P189533	NM_015036
40901	Homo sapiens four and a half LIM domains 2 (FHL2), transcript variant 5, mRNA [NM_001039492]	FHL2		1.01034	2.01438	41.8764	84.355	A_23_P108751	NM_001039492
4564	Homo sapiens peroxisome proliferator-activated receptor alpha (PPARA), transcript variant 5, mRNA [NM_005036]	PPARA		1.0097	2.01349	28.6397	57.6659	A_24_P570049	NM_005036
58519	Homo sapiens tripartite motif containing 23 (TRIM23), transcript variant alpha, mRNA [NM_001656]	TRIM23		1.00661	2.00918	25.2994	50.8312	A_24_P208998	NM_001656
48623	Homo sapiens solute carrier family 2 (facilitated glucose/fructose transporter), member 5 (SLC2A5), transcript variant 2, mRNA [NM_001135585]	SLC2A5		1.00501	2.00696	14.5661	29.2335	A_33_P3317797	NM_001135585
39062	Homo sapiens FK506 binding protein 1B, 12.6 kDa (FKBP1B), transcript variant 2, mRNA [NM_054033]	FKBP1B		1.0016	2.00222	187.954	376.325	A_23_P142631	NM_054033
